# Supplementary material for: Arp2/3-mediated bidirectional actin assembly by SPIN90 dimers
Source: Nat Struct Mol Biol. 2025 Sep 15;32(11):2262–71. doi: 10.1038/s41594-025-01665-8 (PMC12618257; doi:10.1038/s41594-025-01665-8)
Supplement: Supplementary file 6 — Statistical source data. [file 41594_2025_1665_MOESM6_ESM.xlsx]

## Sheet: Fig.1b
frame_indices	x_coords	y_coords	contrasts	calibrated_values	fit_errors	diffblur_errors	neareast_neighbour_distances	selections
5	90.6765	26.1131	-0.00348671	105.626	0.0693389	nan	72.8191	1
14	111.874	33.2931	-0.00289606	88.7096	0.0959603	nan	95.0709	1
27	42.7497	5.08068	-0.00276179	84.8642	0.189171	nan	inf	1
42	96.6517	31.7276	-0.00328512	99.8522	0.0684948	nan	26.5501	1
45	140.232	21.7837	0.00100695	-34.6058	0.373259	nan	44.7005	1
63	97.3126	27.4732	-0.0032991	100.252	0.0813378	nan	inf	1
72	9.79769	50.9945	-0.00205154	64.5226	0.143031	nan	28.2135	1
78	113.078	37.3933	-0.00339148	102.898	0.0857749	nan	inf	1
86	44.6735	38.8118	-0.00134911	44.4054	0.354531	nan	41.8234	1
90	12.711	11.8378	-0.00122111	40.7394	0.354803	nan	41.8234	1
95	119.035	33.8334	-0.00327154	99.4632	0.0747283	nan	97.5675	1
98	21.6618	27.6854	0.00133898	-44.1153	0.288247	nan	97.5675	1
116	17.9581	13.7695	-0.00339649	103.042	0.0715595	nan	69.3828	1
124	94.317	17.4989	-0.00217797	68.1437	0.158878	nan	40.2782	1
127	133.835	37.3691	-0.00343904	104.26	0.0669215	nan	17.0252	1
130	117.446	48.1311	-0.00201314	63.423	0.279523	nan	4.73093	1
132	121.961	5.18074	-0.00315026	95.9899	0.0617774	nan	17.349	1
132	128.95	21.0599	-0.00302872	92.5089	0.0762038	nan	17.0252	1
134	113.948	44.9462	-0.00307177	93.7419	0.096134	nan	4.73093	1
141	79.4662	27.1664	-0.00385088	116.055	0.10483	nan	58.218	1
144	27.0348	52.4703	-0.00313087	95.4344	0.0957297	nan	33.6254	1
148	34.6537	19.7194	-0.00352524	106.729	0.0753954	nan	12.5116	1
149	24.4992	12.4102	-0.00362487	109.583	0.0701787	nan	12.5116	1
150	101.015	38.1428	-0.00330813	100.511	0.0713378	nan	68.8708	1
161	115.819	17.0252	-0.00196802	62.1307	0.172232	nan	74.3511	1
165	44.1783	36.9182	-0.00208899	65.5952	0.155226	nan	74.3511	1
179	29.427	16.4247	-0.00368138	111.201	0.0617257	nan	40.9522	1
207	84.381	7.10464	-0.00337751	102.498	0.0639038	nan	inf	1
221	79.974	41.2374	-0.00328736	99.9165	0.082915	nan	43.2259	1
229	75.9276	31.5805	-0.0020549	64.6189	0.269263	nan	4.82395	1
230	136.062	7.76666	-0.00441853	132.313	0.036905	nan	29.156	1
234	80.4338	33.3022	-0.00354322	107.244	0.0838257	nan	4.82395	1
248	107.088	25.7398	-0.0019929	62.8435	0.160047	nan	80.6621	1
251	26.8748	34.2345	-0.00339065	102.874	0.0528297	nan	56.4313	1
257	98.6526	29.5267	-0.00648728	191.561	0.0195912	nan	27.3062	1
265	88.0683	26.8303	-0.00254741	78.7244	0.147788	nan	20.8475	1
270	103.292	12.588	-0.00321469	97.8352	0.106949	nan	17.7009	1
297	70.3521	19.4706	-0.00207474	65.1871	0.168639	nan	56.9642	1
302	13.8381	26.6184	-0.0033552	101.859	0.0796053	nan	56.9642	1
315	67.2225	52.4303	-0.00290203	88.8808	0.0998782	nan	38.9931	1
324	43.5837	36.592	-0.00320797	97.6427	0.0976976	nan	38.4795	1
329	78.4543	52.8621	-0.00341149	103.471	0.129276	nan	38.4795	1
347	24.623	21.0524	-0.00272296	83.7522	0.09984	nan	61.6829	1
348	78.5152	51.0592	-0.00237325	73.7363	0.199581	nan	38.9643	1
353	49.5512	24.9957	-0.00125953	41.8397	0.336997	nan	38.9643	1
361	119.62	31.2589	0.00176668	-56.3644	0.187125	nan	inf	1
373	121.575	5.13488	0.00193947	-61.3131	0.345202	nan	59.5511	1
376	14.5412	22.015	-0.00327993	99.7035	0.0673763	nan	83.4184	1
403	7.28499	9.31003	-0.00459316	137.314	0.0817475	nan	inf	1
418	75.5337	39.2229	-0.00344329	104.382	0.133257	nan	inf	1
427	101.382	23.5725	-0.00162123	52.1988	0.256668	nan	29.5662	1
439	35.1579	33.7803	-0.00339637	103.038	0.0648419	nan	25.421	1
455	11.1835	30.8738	-0.00323555	98.4325	0.130802	nan	inf	1
475	98.4392	18.8905	-0.00242806	75.3063	0.125101	nan	62.2262	1
479	36.8947	9.70511	-0.00166632	53.4901	0.259721	nan	41.2353	1
482	110.712	13.8299	-0.00337016	102.288	0.0731127	nan	29.652	1
492	136.872	19.8689	-0.00324871	98.8095	0.106848	nan	inf	1
534	46.5912	28.0157	-0.00314442	95.8227	0.0855516	nan	90.4762	1
538	136.97	32.2064	-0.00197647	62.3727	0.16481	nan	90.4762	1
548	36.4924	52.1721	-0.00353004	106.867	0.0570058	nan	63.7036	1
563	128.994	25.882	-0.00165186	53.0761	0.218369	nan	74.1892	1
567	57.2506	6.98856	-0.00315471	96.1174	0.0609473	nan	40.2448	1
569	97.0482	12.9713	-0.00313925	95.6746	0.0795796	nan	34.8579	1
578	69.1471	38.6224	-0.00314219	95.7586	0.209442	nan	49.251	1
578	21.1867	27.4219	-0.00338179	102.621	0.0759335	nan	22.3906	1
583	22.4051	5.06456	-0.00286222	87.7406	0.0820453	nan	22.3906	1
587	115.726	18.4159	-0.00310357	94.6526	0.0769428	nan	94.2715	1
604	121.656	45.2369	-0.00210727	66.119	0.191623	nan	6.03037	1
606	117.813	49.8843	-0.00166375	53.4165	0.325454	nan	6.03037	1
612	79.4047	36.9069	-0.00157813	50.9645	0.218316	nan	44.6092	1
658	45.7561	26.8339	-0.00301613	92.1485	0.0859083	nan	inf	1
668	131.612	37.5006	-0.00317209	96.6152	0.0709223	nan	106.263	1
669	26.1481	24.4875	-0.00345506	104.719	0.0570301	nan	106.263	1
687	42.0273	40.4488	-0.00183405	58.294	0.230936	nan	32.6714	1
691	112.44	19.6818	-0.00323195	98.3296	0.078681	nan	18.1987	1
709	24.6019	5.64126	-0.00229846	71.5946	0.193444	nan	78.0952	1
709	86.4335	53.3458	-0.00368771	111.382	0.100943	nan	78.0952	1
720	107.63	23.7814	-0.00300947	91.9578	0.1211	nan	inf	1
740	109.072	33.7948	-0.00349217	105.782	0.0828736	nan	17.2004	1
768	83.1525	41.5373	-0.00318839	97.0819	0.138272	nan	61.6012	1
780	135.084	13.2614	-0.00337902	102.542	0.102394	nan	105.481	1
787	89.7672	23.5078	-0.00231041	71.9368	0.202134	nan	59.3627	1
792	29.9869	17.5762	-0.00368688	111.359	0.053589	nan	60.0739	1
795	125.247	45.8578	-0.00293671	89.8739	0.0955157	nan	99.3698	1
813	15.574	29.2061	-0.00324421	98.6807	0.0620689	nan	91.5832	1
817	138.191	47.2618	-0.002219	69.3188	0.168136	nan	123.939	1
823	65.8958	27.1447	-0.00265128	81.6993	0.0908965	nan	inf	1
836	93.4891	27.095	0.0033253	-101.003	0.0858937	nan	44.7878	1
841	140.53	24.7922	-0.00171803	54.971	0.210912	nan	22.0549	1
869	120.782	13.3061	-0.00280594	86.1287	0.125629	nan	29.5393	1
870	99.0181	50.3499	-0.00365026	110.31	0.0658698	nan	42.5511	1
872	73.8924	11.5977	-0.0029309	89.7074	0.144688	nan	29.3503	1
873	54.2812	47.5312	-0.00337776	102.506	0.0939403	nan	11.6867	1
875	58.7102	36.7162	-0.00357532	108.164	0.0646333	nan	11.6867	1
890	107.627	22.7584	-0.0022744	70.9054	0.133792	nan	inf	1
899	87.3247	8.02972	-0.00241546	74.9454	0.17488	nan	inf	1
952	107.56	49.7036	-0.00320906	97.6739	0.0637182	nan	11.648	1
955	42.4379	52.0555	-0.00338784	102.794	0.0641498	nan	36.7894	1
956	66.3914	24.1326	-0.00286349	87.7769	0.109161	nan	36.7894	1
956	119.136	50.9922	-0.00105988	36.1217	0.305668	nan	11.648	1
979	137.701	12.9804	-0.00165413	53.1411	0.302116	nan	inf	1
996	55.4432	15.7804	-0.00223012	69.6373	0.222981	nan	37.3551	1
997	137.731	19.0993	-0.00349403	105.835	0.0754277	nan	82.3551	1
1001	21.7715	31.9551	-0.00392962	118.311	0.0624965	nan	37.3551	1
1015	74.778	53.0024	-0.00209064	65.6427	0.186174	nan	20.9798	1
1020	94.6124	46.1652	-0.00161219	51.9399	0.28129	nan	20.9798	1
1022	55.0357	46.7213	-0.00326867	99.381	0.0776001	nan	39.5807	1
1027	98.0297	24.1214	-0.00153803	49.8158	0.253756	nan	48.572	1
1042	27.4609	20.8285	-0.00339591	103.025	0.0715804	nan	15.1525	1
1045	103.852	9.62042	0.00197024	-62.1943	0.216253	nan	77.2089	1
1095	130.461	24.8213	-0.00310433	94.6744	0.0615934	nan	inf	1
1101	90.3637	40.897	-0.00125657	41.755	0.371846	nan	52.2582	1
1106	40.0691	26.7064	-0.0031045	94.6792	0.0934825	nan	52.2582	1
1117	102.301	37.774	-0.00215538	67.4966	0.134157	nan	32.4427	1
1118	69.9083	35.977	-0.00206543	64.9207	0.167937	nan	32.4427	1
1121	142.357	52.1425	-0.00357743	108.224	0.0755499	nan	42.555	1
1130	111.306	50.045	-0.00297705	91.0293	0.0971883	nan	90.1405	1
1136	79.4019	52.1561	-0.00206573	64.9292	0.191267	nan	16.3618	1
1138	91.1962	40.8158	-0.00230321	71.7306	0.166692	nan	16.3618	1
1142	140.785	30.8061	-0.00337149	102.326	0.0865347	nan	50.5886	1
1156	84.1231	35.2351	-0.00319486	97.2672	0.105415	nan	inf	1
1164	79.044	21.2416	-0.00344191	104.343	0.0679029	nan	49.0605	1
1172	99.9577	6.64047	-0.00293848	89.9246	0.0908952	nan	35.0791	1
1187	27.7162	21.5742	-0.00174724	55.8077	0.246327	nan	inf	1
1216	63.5027	5.50005	-0.003213	97.7866	0.0832072	nan	68.7231	1
1216	122.693	49.4921	-0.00324081	98.5833	0.0660834	nan	29.6605	1
1219	130.484	20.8733	-0.00218959	68.4765	0.131259	nan	29.6605	1
1240	113.168	35.6335	-0.00338106	102.6	0.0594305	nan	14.946	1
1240	98.3978	37.9219	-0.00336888	102.251	0.0682812	nan	14.946	1
1242	130.912	19.9091	-0.00300406	91.8028	0.0953128	nan	23.7093	1
1291	97.3807	30.5918	-0.00342597	103.886	0.0736654	nan	70.1021	1
1299	79.1021	36.2289	-0.00290156	88.867	0.100145	nan	inf	1
1321	121.241	33.648	0.000939667	-32.679	0.350423	nan	inf	1
1341	27.7392	23.8565	-0.00357584	108.178	0.101042	nan	inf	1
1352	107.53	40.6292	-0.00326486	99.2719	0.0789959	nan	inf	1
1388	110.614	31.9209	-0.00341958	103.703	0.0933527	nan	inf	1
1394	101.51	17.2604	-0.00165191	53.0775	0.25011	nan	50.4529	1
1399	61.3628	47.8163	-0.0034436	104.391	0.131756	nan	50.4529	1
1404	10.2387	34.5965	-0.00140754	46.0789	0.278661	nan	52.8057	1
1410	66.1485	19.3373	-0.00353685	107.062	0.0655694	nan	inf	1
1417	75.0382	44.4506	-0.00298383	91.2232	0.108535	nan	46.5551	1
1418	34.2681	21.9747	-0.00337155	102.327	0.0741525	nan	46.5551	1
1451	10.3465	20.7878	-0.00346875	105.111	0.109673	nan	17.1256	1
1454	121.21	39.2263	-0.00326349	99.2327	0.0713089	nan	14.1789	1
1455	109.663	47.4542	-0.00333238	101.206	0.0746417	nan	14.1789	1
1473	63.9858	47.3043	-0.00338128	102.606	0.169683	nan	30.3857	1
1478	88.7241	29.6603	-0.00329434	100.116	0.0849257	nan	30.3857	1
1487	6.17541	29.2899	-0.00365831	110.54	0.0616528	nan	inf	1
1504	122.474	23.7178	-0.000849111	30.0855	0.374151	nan	inf	1
1515	63.2839	45.4622	-0.00315054	95.9979	0.0668594	nan	31.8117	1
1520	48.8006	17.1387	-0.00389835	117.415	0.0453197	nan	31.8117	1
1529	77.2415	40.0475	-0.00277923	85.3637	0.0998951	nan	inf	1
1592	113.939	47.4628	-0.00182715	58.0964	0.190008	nan	10.6718	1
1594	122.389	40.9442	-0.00355843	107.68	0.0592613	nan	10.6718	1
1622	41.91	45.8611	-0.00273876	84.2047	0.0934645	nan	76.3003	1
1649	86.1315	47.4809	-0.00342683	103.911	0.0608355	nan	58.2024	1
1654	136.44	18.2132	-0.00315772	96.2035	0.0727817	nan	58.2024	1
1669	117.752	42.6035	-0.00193894	61.2979	0.176721	nan	inf	1
1679	114.295	34.255	-0.0023484	73.0248	0.097539	nan	35.5139	1
1680	23.8089	42.4138	-0.00371558	112.18	0.0491912	nan	45.1069	1
1688	143.673	7.20386	-0.00209708	65.8269	0.199149	nan	66.3953	1
1708	48.1867	8.64399	-0.00312382	95.2326	0.130037	nan	36.293	1
1742	116.427	44.9314	-0.00391642	117.932	0.0478569	nan	71.4752	1
1747	33.1392	21.8426	-0.00341902	103.687	0.0612626	nan	86.4288	1
1764	66.3971	13.6342	-0.00288574	88.4141	0.121375	nan	50.1451	1
1769	102.676	48.2521	-0.00188349	59.7098	0.241324	nan	50.1451	1
1785	79.8468	23.3604	-0.00285972	87.669	0.135228	nan	inf	1
1802	120.766	28.302	-0.00331037	100.576	0.0698358	nan	inf	1
1848	76.218	4.58416	-0.00190778	60.4056	0.299361	nan	inf	1
1871	9.51731	27.3925	-0.00293455	89.8119	0.0986503	nan	inf	1
1913	51.4262	36.4948	-0.00229275	71.4311	0.123558	nan	inf	1
1923	55.1583	39.6485	-0.00333798	101.366	0.0678182	nan	36.6362	1
1925	18.723	43.4801	-0.00335484	101.849	0.0742228	nan	36.6362	1
1963	87.536	27.1768	-0.00346169	104.909	0.0455867	nan	48.1778	1
1995	53.218	42.6582	-0.00194266	61.4044	0.165135	nan	inf	1
2009	134.731	5.31755	-0.00312468	95.2574	0.104239	nan	47.2729	1
2023	22.3841	28.9478	-0.00351962	106.568	0.0693522	nan	22.1334	1
2026	6.57696	13.4551	-0.00214525	67.2066	0.221655	nan	22.1334	1
2031	44.7849	19.7074	0.00116567	-39.1518	0.285705	nan	38.7161	1
2067	141.752	30.3726	-0.00290783	89.0468	0.133979	nan	inf	1
2087	111.303	36.195	-0.00360116	108.904	0.049582	nan	inf	1
2113	24.0571	52.5625	-0.00250236	77.4342	0.10798	nan	inf	1
2121	17.0944	13.0784	-0.00305954	93.3917	0.105404	nan	inf	1
2178	89.8681	5.10101	-0.0029879	91.34	0.0663872	nan	inf	1
2199	8.30478	17.8311	0.00257914	-79.6331	0.0853859	nan	112.171	1
2203	115.394	51.213	-0.00286534	87.8298	0.0834486	nan	97.0477	1
2207	18.6473	43.5705	0.00314058	-95.7125	0.111096	nan	58.7934	1
2209	64.9532	7.34301	-0.00263426	81.2116	0.159904	nan	58.7934	1
2217	88.8147	43.7401	-0.00304684	93.028	0.0817218	nan	inf	1
2227	80.4828	9.43162	-0.0031971	97.3314	0.0777446	nan	inf	1
2233	126.931	42.1141	-0.00287731	88.1725	0.0761571	nan	50.3616	1
2236	76.6918	38.6016	-0.00292395	89.5083	0.139982	nan	13.3765	1
2237	63.6447	41.5519	0.00189757	-60.113	0.163712	nan	13.3765	1
2257	13.9355	11.3538	-0.00198611	62.649	0.178089	nan	106.349	1
2261	118.069	32.9501	-0.00345253	104.647	0.0773818	nan	106.349	1
2278	31.0781	22.5004	-0.00360467	109.004	0.053279	nan	inf	1
2289	29.3253	20.256	-0.00147377	47.9757	0.316569	nan	inf	1
2295	134.672	17.7942	-0.00331565	100.727	0.0931512	nan	88.5271	1
2301	49.4585	48.1137	-0.00324657	98.7482	0.118232	nan	3.76723	1
2322	67.743	24.7473	-0.00342977	103.995	0.0746572	nan	inf	1
2331	13.9855	9.31102	-0.00200995	63.3316	0.204839	nan	inf	1
2347	46.2071	22.7318	-0.00252286	78.0214	0.16068	nan	50.6186	1
2349	140.423	32.2624	-0.00322438	98.1126	0.0716152	nan	51.6707	1
2386	131.109	50.7155	-0.00368954	111.435	0.0549694	nan	inf	1
2392	116.607	38.904	-0.00217992	68.1996	0.136854	nan	10.4598	1
2395	114.061	28.7588	-0.00191956	60.7429	0.147041	nan	10.4598	1
2420	31.6897	40.8558	-0.00364456	110.146	0.0639568	nan	inf	1
2428	28.1396	42.8648	-0.00537498	159.705	0.030391	nan	inf	1
2479	6.89035	33.7726	-0.00355032	107.447	0.0557349	nan	131.772	1
2488	62.478	16.886	-0.0030213	92.2966	0.0899968	nan	8.93366	1
2493	70.3958	12.7485	-0.00316417	96.3884	0.0985566	nan	8.93366	1
2525	111.085	26.3403	-0.00236229	73.4225	0.1481	nan	inf	1
2551	45.9663	7.98289	-0.00418174	125.531	0.0458062	nan	71.502	1
2551	110.272	39.2451	-0.00178367	56.851	0.194024	nan	71.502	1
2559	45.8895	7.93025	0.00405415	-121.877	0.0968824	nan	7.05378	1
2559	46.4762	14.9596	-0.0040707	122.351	0.0627265	nan	7.05378	1
2583	46.4965	15.0279	0.00363657	-109.918	0.0727131	nan	inf	1
2596	121.652	32.6705	-0.00116412	39.1073	0.319946	nan	30.6484	1
2599	103.001	8.35042	-0.00352096	106.606	0.11142	nan	30.6484	1
2615	48.0294	11.4257	-0.00201934	63.6005	0.219687	nan	28.2445	1
2616	70.6194	28.3798	-0.00352277	106.658	0.079856	nan	28.2445	1
2624	70.7069	28.3671	0.00414814	-124.569	0.122618	nan	6.66583	1
2624	73.2897	34.5122	-0.00396324	119.274	0.122793	nan	6.66583	1
2634	73.3796	34.5282	0.00392423	-118.156	0.069933	nan	55.1163	1
2641	25.8347	46.7708	-0.003395	102.999	0.0908341	nan	3.34592	1
2645	28.0097	44.2283	-0.00363077	109.751	0.156383	nan	3.34592	1
2647	25.8474	46.8545	0.00375373	-113.273	0.101917	nan	3.34683	1
2651	27.9366	44.2399	0.00284715	-87.3089	0.0790851	nan	3.34683	1
2668	40.381	48.2169	-0.00321257	97.7745	0.109208	nan	inf	1
2677	142.154	48.9851	-0.00364833	110.255	0.0568768	nan	inf	1
2718	31.1262	45.6921	-0.00146695	47.7802	0.30202	nan	24.9905	1
2732	113.975	50.5494	-0.00323314	98.3634	0.0612369	nan	28.7549	1
2735	89.1143	36.099	-0.00345794	104.802	0.0876402	nan	28.7549	1
2743	71.3286	47.3988	-0.00403574	121.35	0.10267	nan	inf	1
2754	121.534	30.9299	-0.00317412	96.6731	0.0837998	nan	inf	1
2798	52.6107	14.8607	-0.00272542	83.8224	0.0971694	nan	inf	1
2831	81.1669	12.4641	-0.00298122	91.1485	0.152251	nan	19.1384	1
2833	72.8314	29.6919	-0.00223419	69.7537	0.28089	nan	19.1384	1

## Sheet: Fig. 1c
Spontaneous nucleation
tot nb	double	percentage
30	0	0
30	0	0
250 nM SPIN90 25 nM Arp2/3
tot nb	double	percentage
30	0	0
30	0	0
30	1	0.0333333
250 nM SPIN90 250 nM Arp2/3
tot nb	double	percentage
30	4	0.133333
30	3	0.1
30	2	0.0666667
5 µM SPIN90 500 nM Arp2/3
tot nb	double	percentage
30	7	0.233333
30	5	0.166667
30	6	0.2
Spontaneous nucleation	250 nM SPIN90 25 nM Arp2/3	250 nM SPIN90 250 nM Arp2/3	5 µM SPIN90 500 nM Arp2/3
0	0	0.133	0.2333
0	0	0.1	0.16667
	0.033	0.0667	0.2

## Sheet: Fig. 3e
	Raw Data
	WL EXC = 366.0 nm/WL EMI = 407.0 nm
	Time	WT1	Del 1	G 1	WT2	Del 2	G 2	WT3	Del 3	G 3	control	control	control		SPIN90 WT			Deletion			G mutant			actin only
0	00:00:00	12.4518	12.0088	12.5457	12.8437	13.3414	12.3894	12.0379	12.4993	12.1118	4.59343	13.4527	12.364		0.041	0.042	0.044	0.013	0.012	0.0115	0.012	0.0108	0.01	0.0115	0.011	0.0107
20	00:00:20	12.2555	12.142	12.1669	12.5141	13.0778	12.4297	12.2841	12.4137	12.1355	11.9258	12.9723	12.0893
40	00:00:40	12.1101	12.3084	12.0701	12.8602	12.9525	12.1907	12.2758	12.3881	12.1916	11.9238	12.7562	11.8433
60	00:01:00	12.6277	11.9937	12.2487	12.8095	12.987	12.1576	12.4659	12.6945	12.4234	11.9011	12.5618	11.9958
80	00:01:20	12.9636	11.8187	12.5359	12.554	12.938	12.4005	12.7922	12.4707	12.1603	11.8467	12.5462	11.8513
100	00:01:40	13.0654	11.8455	12.2111	13.2284	12.7487	12.3709	12.8518	12.3835	12.4689	11.698	12.5218	11.936
120	00:02:00	13.8432	11.9979	12.5457	13.2757	12.9722	12.3152	13.5485	12.252	12.1336	12.1311	12.7734	12.3783
140	00:02:20	14.1135	12.0624	12.4602	13.8083	12.9244	12.3672	14.0333	12.5847	12.2343	11.7853	12.4638	11.9198
160	00:02:40	14.6513	12.3428	12.567	14.3532	12.9825	12.5509	14.416	12.8038	12.5667	11.8431	12.5368	12.2173
180	00:03:00	14.9143	12.0405	12.56	14.6017	13.0439	12.3964	15.1564	12.7378	12.76	11.8841	12.7588	12.3104
200	00:03:20	15.867	12.2418	12.3121	15.1996	13.1891	12.6226	15.6933	12.6241	12.9113	12.1365	12.5667	12.5166
220	00:03:40	16.1973	12.111	12.6621	15.6455	13.1698	12.6582	16.1686	12.7318	12.5267	11.9219	12.5787	12.7103
240	00:04:00	16.9802	12.2737	12.9903	16.6414	13.2683	12.6685	16.645	12.8604	13.0724	11.9821	12.4507	12.4319
260	00:04:20	17.8181	12.3723	12.7866	17.4933	13.4228	12.6035	17.8169	12.9371	12.8455	12.1266	13.0766	12.8992
280	00:04:40	18.5312	12.376	13.1717	18.0038	13.3551	12.7921	18.6897	12.814	13.1457	12.1029	12.6604	12.7121
300	00:05:00	19.2934	12.4024	13.1086	18.9998	13.2774	12.947	19.4296	12.9946	13.6368	12.0585	13.2434	12.7915
320	00:05:20	20.7232	12.5574	13.0429	19.5261	13.341	13.3531	20.3412	13.1885	13.4964	12.7456	13.1994	13.1062
340	00:05:40	21.4515	12.7791	13.5247	20.5274	13.6068	13.0522	21.147	13.4976	13.3824	12.6497	13.1852	12.9423
360	00:06:00	22.1975	12.5615	13.4811	21.4083	13.5418	13.3585	22.0678	13.4561	13.7322	12.7448	13.4788	13.0223
380	00:06:20	23.0954	12.9513	13.2645	22.1712	14.0053	13.475	23.0288	13.4699	13.8078	12.74	13.4087	13.1973
400	00:06:40	23.6	12.9139	13.7208	23.2929	14.0743	13.7967	24.0411	13.8995	13.9644	13.0402	13.3324	13.5119
420	00:07:00	24.9686	13.2093	13.8558	24.1513	14.3147	13.874	24.9699	13.8626	14.6288	13.1321	13.3198	13.6984
440	00:07:20	25.8508	13.6106	13.9218	25.0494	13.9837	13.7384	25.6916	14.1038	14.3028	13.2125	13.8065	13.7208
460	00:07:40	26.8132	13.395	14.157	25.71	14.4093	13.9419	26.8831	14.2297	14.3443	13.5625	13.8887	14.0362
480	00:08:00	27.1744	13.4219	14.5577	26.4333	14.5352	14.497	27.4374	14.5734	14.8658	13.5539	13.9565	14.2618
500	00:08:20	28.1649	13.8242	14.4404	27.2202	14.5515	14.4583	28.6244	14.818	15.1056	13.8135	14.2502	14.1907
520	00:08:40	29.0714	14.0865	14.9221	28.2404	14.9635	14.8115	29.6494	15.0314	14.8766	14.1072	14.2364	14.532
540	00:09:00	30.0598	14.039	14.7851	28.9641	14.7869	14.9668	29.585	14.9999	15.3088	13.9518	15.0416	14.704
560	00:09:20	30.5471	14.7078	15.1498	29.7748	15.2319	15.1086	30.948	15.2292	15.5371	14.2585	14.8563	15.1449
580	00:09:40	31.2589	14.4848	15.1264	30.1815	15.0671	15.1641	31.9276	15.4417	15.7389	14.9049	14.8985	15.3827
600	00:10:00	31.8889	14.5741	15.6123	31.6077	15.7751	15.3801	32.5214	15.4143	16.0584	15.005	15.1149	15.4173
620	00:10:20	32.6937	14.5736	15.3462	32.1558	15.8294	15.6216	33.2443	16.001	15.9509	14.8815	15.0211	15.8644
640	00:10:40	33.3315	15.0174	16.0644	32.4615	15.9784	15.5208	33.4894	15.9926	16.5199	15.3963	15.6309	15.8741
660	00:11:00	33.9736	15.3743	16.364	33.6127	16.4002	15.9142	34.2803	16.5658	16.3203	15.456	15.6542	16.3111
680	00:11:20	34.785	15.4705	16.4756	33.9139	16.6848	16.0331	35.1651	16.5786	16.6498	15.504	16.2032	16.2779
700	00:11:40	35.4735	15.6337	16.4516	34.4488	16.9611	16.392	35.8641	16.8467	16.596	15.8789	16.0144	16.4377
720	00:12:00	35.2588	15.9295	16.9308	35.0618	17.0237	16.79	36.4686	16.8514	16.7771	16.2427	16.2019	16.4793
740	00:12:20	36.5383	15.9602	17.0141	35.5319	17.2115	16.7095	36.8924	17.3955	17.1134	16.111	16.467	17.2324
760	00:12:40	36.9411	16.0306	17.1103	36.6958	17.5521	17.127	37.4677	17.8656	17.6875	16.0295	16.9923	17.231
780	00:13:00	37.3504	16.1137	17.5621	36.7833	17.5639	17.3956	37.8883	17.7575	17.8317	16.6226	16.9605	17.4575
800	00:13:20	37.8614	16.7609	17.6251	37.176	17.9466	17.5902	38.9431	18.0989	17.9842	16.6833	17.5847	17.924
820	00:13:40	38.3813	17.1807	17.9918	37.8217	18.3798	18.0299	39.1533	18.1367	17.977	17.257	17.7385	18.1517
840	00:14:00	39.039	17.0579	18.1477	38.3133	18.5989	18.1954	39.6147	18.5264	17.9689	17.4881	17.6013	18.1253
860	00:14:20	39.4774	17.0608	18.5293	38.5864	18.6323	18.2119	39.7433	18.9629	18.5759	17.7635	18.0484	18.4197
880	00:14:40	39.1975	17.4656	18.6094	39.1761	18.9532	18.3221	40.4068	19.2087	18.6782	17.8378	18.544	18.6662
900	00:15:00	39.8596	17.8023	18.786	39.6293	19.5784	18.5171	40.7403	19.1321	18.9733	18.3268	18.3624	18.9723
920	00:15:20	40.3271	18.1209	19.0369	39.6467	19.9408	18.739	41.096	19.5191	18.8766	18.0864	18.8085	19.0972
940	00:15:40	40.7892	17.9925	19.2302	40.2534	19.741	19.0075	41.5048	19.8565	19.2004	18.3158	19.066	19.2639
960	00:16:00	41.0873	18.287	19.2225	40.3622	20.2883	19.1357	41.4369	20.0017	19.2367	18.5307	19.0244	19.7582
980	00:16:20	40.9235	18.5329	19.7112	40.5742	20.5761	19.7816	42.2664	20.4219	19.8448	19.1612	19.3095	19.8539
1000	00:16:40	41.4564	18.7652	20.4834	40.67	20.5189	19.8244	42.8926	20.5579	19.9598	19.072	19.6491	20.3181
1020	00:17:00	41.5234	19.3258	20.6314	41.1764	20.8858	20.1405	42.6772	20.6911	20.1465	19.5932	19.8674	20.2535
1040	00:17:20	42.1682	19.5528	20.9048	42.137	21.3846	20.5038	42.896	21.3057	20.5158	19.6551	20.3916	20.6021
1060	00:17:40	42.721	19.5806	20.9416	41.9879	21.4919	20.5167	42.9242	21.0355	20.4243	19.8498	20.5148	20.8651
1080	00:18:00	42.5946	19.9205	21.2702	42.256	21.9943	20.5526	43.4114	21.597	20.6242	20.3923	20.9864	21.2612
1100	00:18:20	42.7626	19.9475	21.4056	42.409	22.4194	21.1565	43.5777	22.1289	20.8221	20.3302	20.6628	21.067
1120	00:18:40	42.6628	20.151	21.7759	42.0913	22.7095	21.5389	44.1427	22.0536	21.118	20.554	21.1573	21.5758
1140	00:19:00	43.0923	20.7422	22.0112	42.7456	22.624	21.4633	44.1206	22.4538	21.5474	20.7099	21.7196	21.723
1160	00:19:20	43.3848	21.005	22.1932	42.0676	23.0476	21.7919	44.1083	22.4204	21.6459	21.077	21.7605	21.8188
1180	00:19:40	43.3732	21.1743	22.438	43.2532	23.6386	21.7213	45.4013	22.855	21.6352	21.2063	21.722	22.253
1200	00:20:00	43.8246	21.2017	22.6699	43.477	23.4125	21.9832	44.6904	23.2542	22.3039	21.5237	22.1051	22.3807
1220	00:20:20	43.3915	21.5252	22.9665	43.5773	23.9932	22.4735	44.7552	23.5253	22.325	21.8637	22.0417	22.6289
1240	00:20:40	43.633	21.8997	23.0812	43.6908	24.0952	22.6317	45.214	23.9585	22.4568	21.7446	22.3379	23.0991
1260	00:21:00	44.0466	21.9759	23.8271	43.9745	24.3302	22.4403	45.2431	24.0486	22.5479	21.9211	22.8207	23.2409
1280	00:21:20	43.8946	22.1003	23.345	43.7702	24.701	22.712	44.7127	24.0721	22.8173	22.349	22.4565	23.6089
1300	00:21:40	44.1985	22.5714	23.7873	43.4777	24.9161	23.2956	45.6811	24.3799	23.4116	22.9744	23.3836	23.8577
1320	00:22:00	44.6083	22.521	24.1924	44.2327	25.5949	23.1619	45.6795	24.891	23.2463	22.544	23.0749	24.0333
1340	00:22:20	44.4885	22.7931	24.308	44.5304	25.5811	23.8826	45.4441	25.2097	23.3572	23.1532	23.5527	24.2853
1360	00:22:40	44.1891	23.3267	24.5977	44.3638	25.6385	23.795	45.7385	25.1788	23.342	23.3891	23.5039	24.6819
1380	00:23:00	45.1184	23.3746	24.621	44.5471	26.0094	23.5025	46.1042	25.583	24.1761	23.4885	23.8075	24.7751
1400	00:23:20	44.9781	23.4318	24.9416	44.7557	26.5328	24.0244	46.012	25.6287	24.2707	23.4851	24.1289	24.8736
1420	00:23:40	44.436	23.9974	25.3126	45.2107	26.4966	24.2797	45.9496	25.6636	24.035	23.607	24.0699	25.317
1440	00:24:00	45.04	24.3659	25.9959	44.1038	26.8366	24.7478	46.0198	26.0103	24.3381	24.1624	24.7836	25.2774
1460	00:24:20	45.5614	24.7561	25.7165	45.259	27.3365	25.1923	46.1165	26.3747	24.6476	24.2802	25.1077	25.4329
1480	00:24:40	45.5332	24.1068	26.0889	44.6566	26.9478	25.3213	46.085	26.9652	24.833	24.5637	24.6252	26.1189
1500	00:25:00	45.3233	24.5996	26.5406	44.8093	27.4256	25.4199	46.2248	26.6781	25.4619	24.5658	25.0498	26.5166
1520	00:25:20	45.6766	24.8484	26.706	44.9847	27.658	24.9431	46.3189	26.9395	25.1129	24.7605	25.3697	26.3767
1540	00:25:40	45.1032	25.0894	27.2817	44.7977	27.7353	26.0859	46.4996	27.0597	25.1441	25.0087	25.4699	26.3827
1560	00:26:00	45.685	25.4886	27.3042	44.9829	27.9958	26.1079	46.4213	27.3669	25.5516	25.5052	25.8934	26.7411
1580	00:26:20	45.8307	25.3945	26.8836	45.0688	28.6039	25.8373	46.5607	27.6984	25.9431	25.4575	25.9717	26.9768
1600	00:26:40	45.7623	26.0531	27.1173	44.5744	28.7213	26.3472	46.2836	28.057	25.9821	26.0734	26.3867	27.3797
1620	00:27:00	45.7196	26.1471	27.7098	45.6528	28.6424	26.6471	45.9983	27.779	25.7885	25.936	26.201	27.0299
1640	00:27:20	45.42	26.5647	27.8571	45.1803	29.1577	26.9752	46.4366	28.4837	26.2739	25.8058	26.8678	27.5261
1660	00:27:40	45.6179	26.5306	27.8991	45.2102	29.5615	26.8394	46.4798	28.4639	26.9493	26.4098	27.0552	27.7861
1680	00:28:00	44.8786	26.3712	28.3265	45.1741	29.72	26.9898	46.557	28.7998	26.5626	26.4391	27.1357	27.8933
1700	00:28:20	45.7173	27.2794	28.8787	45.0033	30.005	27.4548	45.8859	28.9895	27.0905	26.4125	27.3922	27.9926
1720	00:28:40	45.3109	27.0026	28.5852	45.1485	29.8145	27.4316	46.5825	29.2124	27.3775	26.8963	27.5146	28.6927
1740	00:29:00	45.5256	27.4909	29.1701	45.0698	30.5348	27.4152	46.2724	29.2932	26.8319	27.1845	27.5647	28.2756
1760	00:29:20	45.3119	27.7402	29.5646	45.1694	30.8921	28.1037	45.9996	29.6855	27.4008	27.157	28.0223	28.6612
1780	00:29:40	45.2407	27.9792	29.623	45.5748	31.5102	28.1464	46.8041	29.7856	27.6842	27.2507	27.8694	28.5873
1800	00:30:00	45.1723	27.9217	30.0821	45.5733	31.5013	28.3041	46.7722	30.1772	27.695	27.3104	28.1347	29.1592
1820	00:30:20	45.5771	28.5057	29.9824	45.1599	31.1719	28.6202	46.5048	30.0931	27.4257	27.8275	28.5099	29.6078
1840	00:30:40	45.3251	28.5075	29.8999	46.0983	31.4569	28.5042	46.5637	30.2912	27.8338	28.0238	28.3448	29.4338
1860	00:31:00	45.5219	28.7279	30.4389	45.5457	32.0923	28.6621	46.5765	30.5846	28.514	27.8086	28.1311	29.5608
1880	00:31:20	45.3941	29.051	30.651	45.1983	31.9605	28.6839	46.8447	30.9525	28.4648	28.2854	28.6032	29.93
1900	00:31:40	45.6881	29.646	30.6112	45.2482	32.2964	29.113	46.3397	30.8586	28.0096	28.272	29.0494	30.361
1920	00:32:00	45.505	29.6764	30.987	45.507	32.4714	29.4752	46.4559	30.9102	28.723	28.8268	29.0656	30.2139
1940	00:32:20	45.6337	29.6024	31.0143	45.0138	32.5041	29.6469	46.7276	31.4056	29.0156	29.3236	29.2192	30.5706
1960	00:32:40	45.7197	29.6836	31.4203	45.4465	32.399	30.2019	46.9073	31.553	28.9823	28.7729	29.523	30.7297
1980	00:33:00	45.6116	29.8221	31.431	45.2863	33.3514	29.6928	47.2443	31.2092	29.2203	29.1809	29.7943	30.6304
2000	00:33:20	45.4347	29.8214	31.4649	45.784	33.6538	30.2476		31.9454	29.4364	29.0187	29.9017	31.0182

## Sheet: Fig. 4d
															Summary
Raw Data
WL EXC = 366.0 nm/WL EMI = 407.0 nm															Arp2/3 WT			ΔAA298-308			F302A			actin only
Time	WT-1	ΔAA298-308-1	F302A-1	WT-2	ΔAA298-308-2	F302A-2	WT-3	ΔAA298-308-3	F302A-3	control1	control2	control3			0.0517	0.05	0.0512	0.028	0.0272	0.026	0.0405	0.047	0.039	0.0152	0.0153	0.0173
0	9.88413	9.78488	10.1398	9.97497	9.75891	9.82762	10.8305	10.1322	9.82454	10.3306	10.1212	10.0409
20	9.70032	9.35786	10.3846	9.76764	9.51513	9.75955	9.75618	9.90804	9.68671	9.92634	10.1805	9.86118
40	9.54694	9.30479	10.0965	9.90058	9.52438	9.52602	10.0174	10.0243	9.6305	10.0132	9.92239	10.0279
60	9.88055	9.44871	9.99905	9.84826	9.57616	9.94016	9.65546	9.98808	9.66641	10.0505	10.0429	9.96895
80	10.1098	9.63358	9.89922	10.0691	9.55173	9.9318	9.90315	9.89113	9.83116	10.0928	10.2452	9.71257
100	10.1125	9.79948	10.2624	10.4506	9.68124	10.0338	10.3287	10.0568	10.0991	10.103	10.1667	10.0825
120	10.6415	9.95217	10.7742	10.7495	9.79941	10.311	10.5046	10.0067	10.2675	10.2202	10.2724	10.2642
140	10.7242	10.1348	11.008	11.2554	9.77051	10.6257	10.7459	10.3013	10.4518	10.0014	10.102	10.2808
160	11.7107	10.3635	11.2736	11.5201	10.1772	11.3141	11.5254	10.3007	10.8541	10.1208	10.3359	10.4744
180	12.6654	10.6102	11.5432	12.6194	10.2431	12.0189	12.2117	10.8342	11.3294	10.1788	10.4527	10.5658
200	12.8581	10.9785	12.4987	12.9082	10.6612	12.3064	13.0085	10.8047	11.6354	10.244	10.4352	10.8658
220	13.9595	11.1868	12.588	13.5278	10.883	13.2715	13.4224	11.1786	12.0883	10.6144	10.5576	10.8576
240	14.9487	11.6693	13.4452	14.3425	11.4184	13.9324	14.3601	11.5852	12.6419	10.5572	10.9759	10.9966
260	15.8027	12.0578	14.029	15.5612	11.7427	14.7526	15.2518	11.807	13.2303	10.7739	11.0132	11.3307
280	16.6553	12.6347	14.6374	16.3366	12.2533	15.3578	16.2621	12.0665	14.1343	10.7452	11.121	11.5395
300	17.6826	12.8654	15.3022	17.2103	12.4498	16.5001	17.0559	12.4208	14.6537	10.9111	11.0821	11.7856
320	18.6328	13.5444	16.3158	18.1312	12.8532	17.3516	18.7009	12.726	15.4023	10.8686	11.4705	12.2037
340	19.9897	13.8792	17.2539	19.0225	13.1918	18.2045	19.5749	13.2626	16.2447	11.1373	11.6285	12.5182
360	20.7585	14.3807	17.9901	20.0827	13.8261	19.532	20.6651	13.6811	17.3241	11.4262	11.8106	12.576
380	21.8569	14.7586	18.7446	21.3556	14.3558	20.4421	21.5949	13.9538	17.563	11.4571	11.787	13.1749
400	23.1666	15.5904	19.4335	22.3628	14.8657	21.1719	22.8357	14.6142	18.5812	11.985	12.1223	13.1754
420	23.9944	15.8603	20.3017	22.8691	15.2659	21.8861	23.4152	15.0272	19.1791	12.0851	12.303	13.5049
440	25.3067	16.6738	21.2318	24.3759	16.0306	23.2669	24.5695	15.5642	20.4785	11.9233	12.5785	13.7921
460	26.1107	17.2713	22.2448	25.4381	16.2338	24.2431	26.5069	15.7628	20.8103	12.4093	12.8002	14.1228
480	27.7333	17.8876	23.1545	26.5048	16.6781	25.144	27.0685	16.4129	21.5815	12.8502	12.8193	14.3662
500	28.4709	18.5273	23.8667	27.3194	17.5635	26.3936	27.7816	17.0489	22.5924	12.8895	13.0318	14.649
520	29.5062	18.8944	24.9828	28.5619	17.9013	26.7184	28.9282	17.4236	23.4532	13.2187	13.2884	15.2997
540	30.592	19.7897	25.5328	29.1624	18.7479	27.9436	30.004	18.2484	24.378	13.3814	13.5627	15.3619
560	31.4003	20.2364	26.1421	30.201	19.4213	28.9427	31.035	18.7245	25.2117	13.3169	13.9076	15.8367
580	32.371	20.8799	27.4242	31.2781	19.8339	29.9158	32.3929	18.8162	25.6922	13.7966	14.1846	16.2854
600	33.186	21.7329	27.7489	32.5507	20.3467	30.393	32.7885	19.4705	26.792	13.9971	14.4209	16.5623
620	34.3318	22.2184	29.0695	33.089	21.0273	31.4546	33.5986	19.9686	27.5978	14.3077	14.9872	16.7227
640	35.3676	22.8461	29.9769	34.3138	21.5699	32.6169	34.7512	20.5844	28.1594	14.9278	14.9083	17.2484
660	35.9536	23.3569	30.7445	34.8124	21.7633	33.4233	36.1001	21.3542	29.2526	14.8315	15.1192	17.6935
680	37.1496	24.0729	31.4114	35.7969	22.6641	34.3378	36.6096	21.754	30.1654	15.1069	15.5224	17.747
700	37.5232	24.4854	32.1684	36.5803	23.5243	34.6669	37.5358	22.457	31.0963	15.3936	15.7984	18.4148
720	37.9147	25.1871	32.8957	37.315	23.8418	35.5011	38.1581	23.0166	31.2199	15.4488	16.2391	18.8133
740	38.9986	25.7872	33.5169	37.9822	24.3254	36.1934	38.7337	23.4407	32.0216	15.8877	16.4215	19.1619
760	39.8669	26.2475	34.2764	38.9314	24.5316	37.2523	39.412	24.102	32.8299	16.3732	16.9495	19.3267
780	40.0087	27.1536	34.8365	39.4599	25.9303	37.1261	40.8394	24.8472	33.2628	16.83	17.1615	19.9042
800	40.3954	27.8434	35.3641	39.8533	26.2388	38.5217	41.0697	25.1134	34.4032	16.9549	17.5003	20.0778
820	41.9111	28.1831	36.177	40.9598	26.6877	38.8518	41.3353	25.561	34.6608	17.3333	17.7872	20.7094
840	42.169	28.9286	36.6412	41.7222	26.9204	39.6152	42.0711	25.8735	34.9977	17.0495	17.7607	20.9723
860	42.9866	29.0288	37.1162	41.8679	28.0983	39.4516	43.0118	26.5135	36.0991	17.63	18.6724	21.2871
880	43.3028	29.8645	37.7725	42.0827	29.1261	40.8365	43.4657	27.1356	36.4714	18.3919	18.6054	22.1608
900	43.6931	30.819	38.3837	43.311	28.9833	41.3271	43.7784	27.2674	36.9089	18.1875	18.9493	22.1916
920	44.253	30.5754	39.1863	43.7579	29.4708	41.6922	43.9643	28.2707	38.0601	18.5258	19.1066	22.658
940	44.607	31.3657	39.6076	44.3448	29.9039	42.3569	45.2101	28.7047	38.2682	18.678	19.5657	23.1695
960	45.6035	31.8677	40.2027	44.475	30.0048	42.9542	45.0526	29.1572	38.5948	19.3024	19.5694	23.4831
980	45.7745	32.4211	40.8645	44.8523	31.2682	43.8725	45.6669	29.4531	39.3717	19.6216	20.2436	23.4994
1000	46.0741	32.7119	41.4922	45.6058	31.27	44.4636	45.7284	29.9273	40.0311	19.9349	20.4459	23.9924
1020	46.957	33.4564	41.4866	46.5188	31.7811	44.6929	46.3174	30.4779	39.7969	19.9329	20.7065	24.3448
1040	47.3306	34.4106	41.9902	46.6457	32.2902	44.6689	46.8603	31.3262	41.0885	20.3748	21.4902	24.4539
1060	47.6665	34.6684	42.2981	46.9119	33.016	44.9897	47.9141	31.3252	41.572	20.4652	21.7184	25.2726
1080	47.5491	34.5976	43.1861	47.1727	33.3702	45.4043	47.0111	31.7499	42.4075	21.3782	21.4407	25.4005
1100	47.8463	35.3931	42.8768	47.399	33.7311	46.0334	48.1597	31.9756	42.1561	21.2652	21.9113	25.5709
1120	48.2181	36.1851	43.6472	47.8321	34.5996	46.4705	48.2463	32.5804	42.1333	21.6319	22.3214	26.0301
1140	49.0555	36.1234	44.1121	48.3831	34.4903	46.8158	48.1921	32.6085	42.9752	21.8095	22.6822	26.4246
1160	48.7691	36.5113	44.4724	49.1383	35.1993	47.3581	48.6686	32.8191	43.169	22.6078	22.5114	26.7414
1180	49.5274	37.2901	44.6584	49.2471	35.5253	47.62	49.0323	34.2478	43.1628	22.5758	23.3958	27.0188
1200	49.468	37.3622	44.9123	48.9832	35.9035	47.8523	49.2026	34.0827	43.8455	22.8284	23.6459	27.4178
1220	49.7684	38.7203	45.6563	49.8878	36.6021	47.8741	49.6009	34.7504	44.3402	23.113	23.6669	27.6078
1240	50.3933	38.6049	45.977	49.5165	36.656	48.6358	49.7781	35.3242	44.5755	23.739	24.3073	27.986
1260	50.358	38.2437	46.3975	49.694	38.0868	48.4055	49.8097	35.3996	44.9048	23.8063	24.5189	28.3138
1280	49.9113	39.196	46.3608	50.036	37.5154	48.4065	49.7885	36.1647	45.4044	23.9355	24.6433	28.9109
1300	51.1759	39.6248	46.7949	50.366	37.6911	48.8175	50.2669	36.0273	45.3478	24.6581	24.9646	29.3438
1320	50.8365	39.8979	47.0173	50.5017	38.8884	49.1793	50.6907	36.63	45.8592	24.5973	25.0924	29.1634
1340	50.818	39.9351	47.1267	51.5569	38.1287	49.6327	50.4437	36.775	45.8	25.1344	25.5602	30.0959
1360	51.9948	40.5648	48.0102	50.9667	39.0067	49.4142	50.9778	37.42	46.6619	24.9023	26.3129	30.028
1380	51.3911	40.8966	47.3062	51.1688	39.6261	49.786	51.2009	37.9351	46.2679	25.3105	25.9019	30.1483
1400	51.4424	41.4993	47.2535	51.5326	39.8673	50.3261	51.4612	38.4669	46.3458	26.0207	26.4114	31.301
1420	52.0338	41.4431	48.363	51.6983	39.7215	50.4212	51.1065	38.3841	47.0042	25.9778	26.5189	30.7662
1440	51.6243	41.7998	48.6985	51.8568	40.4655	50.3554	51.7717	38.3668	47.1723	26.0873	27.0554	31.5525
1460	52.0604	42.1332	48.9164	51.7689	40.793	50.6326	51.951	38.8123	48.0492	26.2868	27.5853	31.4151
1480	51.7164	42.794	49.2619	51.7909	40.99	50.5524	51.5618	39.5173	48.0385	27.4165	27.7947	32.0731
1500	52.1342	42.5783	48.951	52.2034	41.7643	50.9222	52.0007	39.389	47.8607	27.3698	28.3136	31.7753
1520	51.9757	43.1745	49.0554	52.7599	41.5872	50.6605	52.034	40.4502	48.0457	27.4385	28.6017	32.292
1540	51.96	43.1926	48.9469	52.9103	42.1368	51.7615	51.8942	40.9422	48.361	27.7352	28.695	32.9541
1560	52.2044	43.1053	49.6417	51.912	41.64	51.3043	52.5464	40.258	48.624	28.0045	29.0539	32.7521
1580	53.0228	43.8731	49.2966	52.5558	42.742	51.8309	52.6455	41.0832	48.7966	28.3359	28.8409	33.1878
1600	53.137	43.6873	50.2488	53.2056	43.0876	51.2814	51.9605	41.2094	48.5681	28.6783	29.0784	33.0225
1620	52.4227	44.1928	50.0234	52.756	42.6319	51.307	52.3365	41.2329	48.7843	28.7597	29.3523	34.2981
1640	53.3548	43.7522	49.8024	53.3032	43.3671	51.5208	52.2454	41.438	49.2301	29.1056	29.7439	33.5665
1660	53.242	44.6438	50.0961	53.0672	42.7302	52.1653	52.237	41.9621	49.5392	29.3689	30.2887	34.4484
1680	53.1801	44.8829	50.258	52.7871	43.836	52.3019	52.2684	42.2124	49.3081	29.4982	30.5847	34.4113
1700	53.446	45.2232	50.3881	52.7558	44.0269	52.477	52.9769	42.53	49.5306	30.0691	30.4506	34.7908
1720	53.0804	45.5439	50.4087	53.227	44.2546	52.3493	52.6413	42.6759	49.8376	30.347	30.899	34.7584
1740	52.6598	45.5423	50.7498	53.3281	44.9101	52.3382	53.5457	42.4876	49.4197	30.1815	30.522	35.2361
1760	53.0241	45.8771	50.4614	53.5243	44.368	52.2342	52.8947	43.1234	50.3601	30.8345	30.989	35.3843
1780	53.1345	45.8452	50.6591	54.0741	44.9797	52.2518	52.7444	42.7975	50.5149	30.9752	31.8646	35.7552
1800	53.4339	45.9695	51.0234	53.7279	45.6934	52.1028	53.3787	43.3705	50.2966	30.8018	31.9645	36.1523
1820	53.0319	45.9943	51.3466	53.8046	45.4816	52.7527	52.8973	43.4105	50.0786	31.1098	31.8114	36.112
1840	53.286	46.3589	51.1443	53.4942	45.4357	52.9362	52.9999	43.7601	50.6225	31.1971	32.3503	36.4971
1860	54.1067	46.6926	51.362	53.7801	45.7924	52.3807	52.9863	44.0766	50.0205	31.453	32.6533	36.6228
1880	53.403	46.909	51.2959	53.7019	45.834	52.6697	52.5718	44.1017	50.4167	32.256	32.276	36.4122
1900	53.4246	46.4886	51.0801	53.8259	45.6357	52.7364	53.1595	44.9012	50.9451	32.3132	32.8927	37.3426
1920	53.8379	47.323	51.1964	53.9651	46.7475	52.8753	52.9772	45.0804	50.6748	32.3434	33.2035	37.1443
1940	52.897	47.3309	51.4475	54.3009	46.7272	52.9404	52.9252	45.1045	51.2448	32.4962	33.3747	37.1804
1960	52.9901	47.4282	50.9657	53.6282	46.7794	52.8578	53.2028	45.3907	51.3392	32.6819	33.6722	37.577
1980	53.764	47.3543	50.979	53.4966	46.8315	53.3792	53.0823	45.4039	51.1153	32.9745	34.076	37.9071
2000	53.2545	48.0307	51.9239	53.5183	47.2355	52.7473	53.0673	45.0555	50.8611	32.9056	34.2774	38.2776
2020	53.1876	47.7988	51.2787	54.1003	47.3166	53.1598	53.4574	45.3661	51.5949	33.7707	34.3974	38.061
2040	53.8722	47.7883	52.0504	54.3493	47.2001	52.8823	52.8176	45.6233	50.9914	33.3774	34.322	38.4196
2060	53.3933	47.8614	51.8972	53.7523	47.289	52.8153	53.3828	46.4794	51.2614	34.1042	34.6226	38.2339
2080	53.2717	48.1718	51.6716	54.3494	47.4242	53.2046	53.4168	46.3513	51.836	34.2528	35.1472	38.9989
2100	53.338	48.3534	51.725	54.0733	47.2173	53.8453	53.1492	46.4246	51.168	34.1048	35.0145	39.2792
2120	52.9347	48.6432	51.8483	54.1681	47.6686	53.023	53.2588	46.025	51.2751	34.4657	35.4628	39.3176
2140	53.4437	48.6544	52.1891	54.5338	47.8446	53.1542	52.9133	46.3798	51.4298	34.4493	35.6955	39.4874
2160	53.493	48.6644	51.9527	53.8199	47.6085	53.6607	52.9594	47.1228	51.4057	34.7309	35.6464	39.2004
2180	53.6656	48.8764	51.9959	54.4617	48.2786	53.5778	53.3322	47.1251	51.5112	34.7985	35.929	39.9234
2200	53.2346	48.9777	51.4061	54.2151	48.1545	52.9861	53.15	46.2045	51.4516	35.0633	35.8327	40.1976
2220	53.2229	48.8992	52.0296	54.3103	48.0638	53.6931	53.2329	47.5567	51.9362	35.5699	36.4757	39.6203
2240	53.5387	49.4529	52.3235	54.4695	47.9428	53.9693	53.2952	47.7821	52.1518	36.2837	36.5858	40.3095
2260	53.7926	48.9532	52.2551	53.9343	48.267	53.4441	53.5994	46.8997	51.7004	35.4975	36.7594	40.3742
2280	53.561	49.0974	51.5822	54.4056	48.6541	52.9211	53.642	48.0813	51.7468	36.1311	36.83	40.194
2300	53.1226	49.5345	51.8832	53.99	48.9424	53.4905	53.0476	47.2107	51.2221	35.7688	37.5144	40.9
2320	53.4255	49.2604	51.7277	53.8345	48.9422	53.3853	53.0687	48.3564	51.7507	36.6458	37.6984	40.7009
2340	53.9293	49.4607	51.9308	53.9315	49.0548	52.9544	52.4698	47.2006	51.5985	36.9798	37.6979	41.2187
2360	53.7391	49.5343	51.8786	54.3905	48.8605	54.1034	53.4088	48.0419	51.814	36.4841	37.4102	40.9848
2380	53.5832	49.6524	52.4879	54.513	49.6406	53.4529	52.8567	47.8293	51.988	37.0251	37.6458	41.4515
2400	53.4903	49.979	52.0187	54.3003	49.0303	53.1784	53.3712	48.1973	51.6958	37.1351	37.5739	41.2615
2420	52.7258	49.9241	52.2358	53.6927	49.339	53.6208	53.2458	48.2656	51.9284	37.2852	38.1827	41.7271
2440	53.2154	50.0301	52.2412	53.8661	48.6726	53.4145	52.8723	48.2464	51.9449	37.3313	38.3698	41.818
2460	53.2075	50.0848	52.5922	54.3539	49.2223	53.4453	53.0892	48.142	52.5223	37.4412	38.3718	42.4248
2480	53.5175	49.7642	52.3297	54.2176	49.8482	53.311	52.5184	48.951	51.9105	37.5214	38.4723	42.2122
2500	53.3553	49.58	52.7594	53.7466	49.885	53.4196	53.1582	48.8529	52.3718	38.1553	38.9431	42.076
2520	53.3877	50.0718	51.7356	54.0839	50.0621	53.5555	53.096	48.3903	51.9712	38.3256	39.1734	42.3902
2540	53.7104	49.2351	52.6842	54.3156	50.0729	53.1636	52.9046	49.3393	51.946	37.7363	39.3004	42.6831
2560	53.244	50.3015	51.9814	54.4715	49.6633	52.8767	53.1811	48.9683	52.6468	38.5504	39.6456	42.7641
2580	53.6344	49.9208	52.2366	54.099	49.742	53.2683	52.9313	49.2914	52.1618	38.7018	39.2646	42.4824
2600	53.6151	50.0427	52.4265	54.438	50.0932	53.8144	52.9601	49.9327	52.0837	38.6656	39.6596	42.5499
2620	53.2418	50.4239	52.5587	53.7877	50.016	53.1778	53.0798	48.7647	52.1694	39.0446	39.7757	43.3994
2640	53.5189	49.9309	51.9571	54.4242	50.0513	53.282	52.6034	49.6597	51.9226	39.3177	39.9989	43.2802
2660	53.2765	50.5536	52.4119	54.0205	50.4764	53.231	52.5503	49.8868	52.3441	39.0214	40.3309	43.4079
2680	52.926	50.8769	52.1642	54.7186	50.48	52.9901	52.6162	49.5899	52.6859	39.5893	40.3161	43.6506
2700	52.7695	50.7092	52.0746	54.6559	50.5915	53.4674	52.7433	49.5907	52.302	39.9294	40.0634	43.6531
2720	53.4037	50.8297	52.1496	54.178	50.1935	53.2245	52.8144	49.2987	51.9801	39.7028	40.6554	44.1488
2740	52.8785	50.9877	52.2747	53.7865	50.6971	53.0974	52.7711	49.5858	52.2738	39.8119	41.114	44.4029
2760	52.9395	50.7755	52.2968	54.1455	50.6315	53.8827	52.9983	49.7898	51.6761	39.9355	40.9431	44.2977
2780	53.6773	50.1454	52.615	54.4035	50.6218	53.471	52.7338	49.7295	52.4071	40.0223	40.9166	43.7734
2800	53.0291	50.8109	52.492	54.0394	50.6315	53.3763	52.9078	49.359	51.7902	40.3386	41.7166	44.0818
2820	53.0709	50.6165	52.3851	54.1821	50.8018	52.8588	52.9953	49.9153	51.7691	39.9465	40.9626	44.5013
2840	53.4767	50.7908	52.6357	54.4498	51.0627	53.1348	52.901	49.4347	52.5466	40.1994	41.1894	43.7507
2860	53.4281	50.5976	52.529	53.9782	50.6978	53.6493	53.1411	49.3934	52.2615	40.7997	41.4741	44.4797
2880	52.9588	50.6161	51.4097	54.1423	50.755	53.4641	52.7143	50.2517	51.6948	41.0567	41.5431	44.8099
2900	53.0644	50.4541	51.8122	54.2981	51.259	53.6971	52.7814	49.9482	51.7406	41.0915	41.8919	44.5279
2920	53.4887	50.8023	52.241	53.9107	51.1134	53.082	52.46	50.332	51.906	40.9949	41.8373	45.2342
2940	53.1729	51.4219	52.3947	53.5249	51.178	53.8121	52.5877	50.1825	51.6787	40.9092	41.5626	45.0792
2960	53.2458	50.6662	52.152	53.8176	51.166	52.5888	52.5956	50.6459	52.1485	41.5675	42.1312	44.8769
2980	53.1614	50.7184	52.1222	53.5147	51.1465	53.6933	52.5014	50.0511	52.1942	41.6303	42.4091	45.1127
3000	52.3084	50.5234	52.2897	54.0212	51.0848	52.9975	52.9517	49.7964	51.686	41.7489	42.3594	44.9771
3020	52.5975	51.3663	52.4972	54.164	50.9065	53.6224	53.2462	50.4052	52.1756	41.548	42.3652	45.428
3040	53.5913	51.1662	52.7396	54.1219	51.104	53.0687	53.1687	50.5695	51.55	41.7373	42.922	45.2895
3060	53.176	51.3738	52.114	53.8203	51.4884	52.917	52.5539	50.5117	52.4659	41.6387	43.2055	45.6879
3080	52.9479	50.5923	51.9319	54.2457	50.829	53.111	52.6598	50.4931	51.6688	42.1038	42.7975	45.3117
3100	53.025	51.3551	52.4074	54.05	51.3251	53.3822	52.9398	50.2782	52.3774	42.1245	43.2194	45.7898
3120	53.2543	50.7804	52.1779	54.0903	51.2576	52.9955	52.4485	50.137	52.0505	42.2662	43.2677	46.1118
3140	53.7523	50.8911	52.4594	54.3368	51.2302	52.6276	52.8356	51.0459	51.6379	42.4621	43.2089	45.7033
3160	52.9272	50.8942	51.9766	54.0197	51.5573	52.9162	52.3401	50.0015	52.1637	42.8206	43.787	45.9837
3180	53.0952	51.0937	51.9326	53.5237	50.9669	52.9904	52.9309	50.8999	51.66	42.6324	43.1078	45.7841
3200	52.9945	51.35	52.1081	54.2225	51.0627	53.0135	52.2636	50.9404	51.8558	42.8035	43.5849	46.1618
3220	52.5624	50.7537	52.6399	53.8762	50.9142	53.056	52.5875	51.2953	51.712	43.0064	43.8366	46.0446
3240	52.715	50.9961	52.1918	53.4394	51.8142	53.1439	53.2052	50.9896	52.3019	42.5166	44.2378	46.4959
3260	53.3308	50.6446	52.0841	53.3891	51.5442	53.2966	52.9031	51.3142	52.1764	43.1669	43.8734	46.3603
3280	53.2999	50.6879	51.8853	54.0222	51.0319	53.0978	52.4996	51.1492	52.5735	42.95	43.4894	46.2984
3300	53.3386	51.0985	52.1916	53.7169	51.1699	53.7198	53.081	50.9929	52.0006	43.4391	44.5842	46.5623
3320	52.968	51.0554	52.313	54.1841	51.2559	53.3036	52.7123	51.0547	51.6664	43.513	43.9875	46.5793
3340	52.9293	50.8912	51.2725	53.6281	51.632	53.0345	52.8074	51.2853	51.8943	43.4495	43.7445	46.8257
3360	52.9331	51.6777	52.0207	54.0179	52.1631	52.848	53.3833	50.7591	51.3223	43.356	44.3529	46.7223
3380	52.7937	50.7359	52.3867	53.8235	51.6151	53.0391	52.3899	51.2535		43.4489	45.0087	46.4945
3400	53.2092	50.724	52.4003	53.6077	51.8107	53.2717	52.7279			43.8373	45.1229	47.0575
3420	52.7316	51.383	52.161	54.0124	51.662	53.7666	52.8203			43.6091	44.6672	47.181
3440	53.2398	51.1204	51.9619	53.8919	52.1866	53.1775				43.9421	45.1252	47.1426
3460	52.7745	50.789	51.8255	53.7498	51.8278					44.3361	44.6236	46.9255
3480	53.0906	50.9707	52.132	53.996	51.1669					43.8813	45.282	47.4127
3500	53.8087	51.3764	51.7462	53.598						44.3373	44.9268	47.0529
3520	52.9003	51.1776	51.9052							44.6502	44.9788	47.7216
3540	52.9408	51.487	51.9261							44.3246	45.0363	47.3462
3560	52.8768	51.2865								44.7878	45.5211	47.2853
3580	52.7003									44.5702	45.1882	47.943
3600	52.9587									44.6181	45.3229	47.6385
3620	52.9942									45.102	45.3723	47.491

## Sheet: Extended Data Fig. 3a
							FSC
							Resolution A-1	No mask	Spherical mask	Tight mask	Corrected mask	Map to model
							0.00128179	1	1	1	1
							0.00384536	0.999645	0.999882	0.999999	0.999999
							0.00640894	0.99969	0.999921	0.999986	0.999994
							0.00897252	0.998998	0.999717	0.999966	0.999982
							0.0115361	0.998483	0.999474	0.999909	0.999953
							0.0140997	0.997291	0.998959	0.999854	0.999934
							0.0166632	0.997398	0.998911	0.999828	0.999909
							0.0192268	0.996652	0.998606	0.999737	0.999885
							0.0217904	0.993917	0.99774	0.999622	0.999835
							0.024354	0.992932	0.997106	0.999575	0.999794
							0.0269176	0.992077	0.996958	0.999579	0.999768
							0.0294811	0.990529	0.996221	0.999579	0.999767
							0.0320447	0.990808	0.99587	0.999545	0.999747
							0.0346083	0.988319	0.995162	0.999363	0.999682
							0.0371719	0.983149	0.992245	0.999073	0.999578
							0.0397354	0.975459	0.989427	0.99858	0.999317
							0.042299	0.969353	0.987053	0.998296	0.999072
							0.0448626	0.963273	0.984629	0.998205	0.998914
							0.0474262	0.951845	0.980165	0.997738	0.998617
							0.0499897	0.940992	0.975399	0.997022	0.998409
							0.0525533	0.929745	0.967926	0.995947	0.998117
							0.0551169	0.910503	0.959841	0.994862	0.997752
							0.0576805	0.891666	0.952157	0.994208	0.997518
							0.0602441	0.893054	0.949778	0.993124	0.99731
							0.0628076	0.870589	0.938929	0.992173	0.996768
							0.0653712	0.864416	0.935523	0.99104	0.996386
							0.0679348	0.870443	0.939439	0.991176	0.996507
							0.0704984	0.872331	0.941978	0.991797	0.99677
							0.0730619	0.873939	0.940068	0.99182	0.996831
							0.0756255	0.862417	0.935605	0.990788	0.996561
							0.0781891	0.866203	0.934713	0.990391	0.996457
							0.0807527	0.866403	0.933945	0.990323	0.996476
							0.0833162	0.853326	0.930349	0.989783	0.996312
							0.0858798	0.844314	0.923806	0.988369	0.995907
							0.0884434	0.829016	0.917163	0.987209	0.99559
							0.091007	0.826367	0.911472	0.986436	0.995191
							0.0935706	0.832475	0.917547	0.986552	0.995175
							0.0961341	0.840135	0.923616	0.986963	0.995414
							0.0986977	0.83307	0.918195	0.986425	0.995303
							0.101261	0.810982	0.910311	0.985477	0.994965
							0.103825	0.803351	0.902775	0.983731	0.994324
							0.106388	0.786904	0.891913	0.982549	0.993749
							0.108952	0.779504	0.887312	0.982003	0.993056
							0.111516	0.762228	0.880699	0.98001	0.992071
							0.114079	0.735196	0.863323	0.976775	0.990728
							0.116643	0.690121	0.836823	0.971233	0.988591
							0.119206	0.650721	0.805985	0.965052	0.986208
							0.12177	0.622141	0.784541	0.959824	0.984052
							0.124333	0.590463	0.765208	0.957003	0.981662
							0.126897	0.580047	0.756232	0.951821	0.979659
							0.129461	0.565736	0.740997	0.946572	0.977779
							0.132024	0.510804	0.704081	0.938165	0.974016
							0.134588	0.490227	0.68131	0.928861	0.970326
							0.137151	0.469794	0.65833	0.923139	0.967872
							0.139715	0.446265	0.637363	0.919451	0.9661
							0.142279	0.424928	0.623786	0.914325	0.964036
							0.144842	0.410335	0.603456	0.902805	0.95908
							0.147406	0.393583	0.590377	0.900133	0.95663
							0.149969	0.394887	0.593143	0.899506	0.954558
							0.152533	0.383971	0.588145	0.896457	0.952359
							0.155096	0.377595	0.579359	0.889785	0.94889
							0.15766	0.367294	0.557931	0.88091	0.944354
							0.160224	0.343399	0.538734	0.875124	0.940871
							0.162787	0.342936	0.532931	0.873769	0.938832
							0.165351	0.346062	0.541427	0.870265	0.936235
							0.167914	0.348392	0.534436	0.870001	0.935766
							0.170478	0.349445	0.547038	0.871669	0.935243
							0.173041	0.362108	0.549838	0.876116	0.937967
							0.175605	0.353323	0.54417	0.878303	0.939743
							0.178169	0.354998	0.55033	0.879161	0.939976
							0.180732	0.362053	0.555537	0.879109	0.938666
							0.183296	0.371539	0.56337	0.876673	0.936448
							0.185859	0.364609	0.559858	0.877023	0.936812
							0.188423	0.363831	0.55238	0.877732	0.937061
							0.190986	0.378466	0.563298	0.878772	0.937469
							0.19355	0.384401	0.577231	0.880313	0.938807
							0.196114	0.395175	0.590514	0.884042	0.939962
							0.198677	0.400632	0.595623	0.888226	0.940501
							0.201241	0.418813	0.606726	0.890307	0.941653
							0.203804	0.416835	0.609545	0.890507	0.942588
							0.206368	0.408699	0.597629	0.88765	0.940395
							0.208932	0.408792	0.600029	0.886166	0.938518
							0.211495	0.401633	0.595673	0.882566	0.936824
							0.214059	0.394783	0.586107	0.880129	0.936495
							0.216622	0.396449	0.583619	0.878536	0.934835
							0.219186	0.38488	0.579183	0.875157	0.933122
							0.221749	0.385787	0.572693	0.873194	0.93183
							0.224313	0.378124	0.562879	0.869778	0.929702
							0.226877	0.359784	0.544831	0.859502	0.92285
							0.22944	0.331381	0.515251	0.846407	0.916394
							0.232004	0.306877	0.485025	0.830992	0.906846
							0.234567	0.28138	0.460784	0.81271	0.895466
							0.237131	0.264745	0.440056	0.799869	0.887819
							0.239694	0.26111	0.430444	0.785568	0.878749
							0.242258	0.235741	0.399814	0.767499	0.867213
							0.244822	0.212419	0.364873	0.743702	0.853775
							0.247385	0.196997	0.347385	0.720075	0.841867
							0.249949	0.176997	0.316933	0.700243	0.828026
							0.252512	0.166591	0.300078	0.681733	0.813299
							0.255076	0.145689	0.266971	0.657706	0.663725
							0.257639	0.122987	0.236496	0.622914	0.682957
							0.260203	0.114011	0.212212	0.590338	0.681212
							0.262767	0.0970747	0.194004	0.57002	0.679898
							0.26533	0.0967092	0.187961	0.550841	0.670721
							0.267894	0.08081	0.167056	0.52128	0.655213
							0.270457	0.0718555	0.139585	0.481293	0.633483
							0.273021	0.0601677	0.127995	0.459045	0.612665
							0.275585	0.0670752	0.130187	0.445513	0.595368
							0.278148	0.0652679	0.123495	0.428058	0.57784
							0.280712	0.0531056	0.11268	0.406599	0.567764
							0.283275	0.0474069	0.101832	0.384766	0.550475
							0.285839	0.0402021	0.0905888	0.359193	0.526733
							0.288402	0.0329595	0.0756484	0.325318	0.493619
							0.290966	0.033975	0.0783544	0.303804	0.463577
							0.29353	0.0331872	0.063727	0.285797	0.441713
							0.296093	0.0284824	0.0660036	0.271366	0.42843
							0.298657	0.0299432	0.0652239	0.259385	0.419966
							0.30122	0.0318861	0.0581877	0.224925	0.389033
							0.303784	0.0188936	0.0407851	0.200033	0.35874
							0.306347	0.0135346	0.0342156	0.173156	0.323999
							0.308911	0.0166023	0.0338742	0.157149	0.302257
							0.311475	0.0152249	0.0311954	0.158538	0.297309
							0.314038	0.0182588	0.0379162	0.14936	0.282566
							0.316602	0.013233	0.0314203	0.139557	0.269201
							0.319165	0.0103313	0.0187863	0.113354	0.241842
							0.321729	0.00889905	0.0188688	0.0912367	0.217682
							0.324292	0.00624921	0.0188299	0.0834159	0.190127
							0.326856	0.012601	0.0163357	0.0761964	0.169112
							0.32942	0.00854281	0.0164396	0.0642863	0.142362
							0.331983	0.0014066	0.0109428	0.0539162	0.12211
							0.334547	0.00551123	0.0209396	0.0626269	0.11955
							0.33711	0.00887246	0.0181258	0.0571597	0.116824
							0.339674	0.00295614	0.0109728	0.0484568	0.110316
							0.342238	0.0025392	0.00439356	0.0415504	0.108396
							0.344801	0.00520167	0.00210659	0.0386754	0.0943866
							0.347365	0.00566341	0.00840349	0.0427002	0.0901355
							0.349928	0.00302851	0.00744636	0.0327591	0.0867117
							0.352492	0.00621199	0.0092662	0.0306971	0.0833191
							0.355055	0.00594734	0.00587695	0.0244601	0.0710429
							0.357619	0.0030193	0.00516983	0.0245762	0.0652392
							0.360183	0.00111023	0.00753442	0.0170497	0.0539951
							0.362746	0.00360793	0.00181175	0.0109392	0.0397969
							0.36531	0.00650148	0.00436074	0.0185449	0.0413494
							0.367873	0.00213444	0.00471594	0.025141	0.0406985
							0.370437	-0.00562194	0.0017104	0.0229556	0.0368382
							0.373	0.00369692	-4.9163e-05	0.0160627	0.029088
							0.375564	0.00186504	-0.00363602	0.00967372	0.0245647
							0.378128	-0.00296421	0.000691068	0.00878674	0.0226732
							0.380691	0.00245621	0.00134822	0.0061009	0.0157169
							0.383255	0.00053917	0.00261708	0.00376151	0.0139617
							0.385818	0.00366563	0.00761394	0.0019728	0.0120815
							0.388382	0.00484394	0.00339546	0.000690687	0.0072554
							0.390945	0.000356971	0.000736235	-0.00392853	0.00129364
							0.393509	-0.00120938	-0.00594934	-0.00354721	0.00164401
							0.396073	0.00263027	0.0017917	-0.00024556	0.00723237
							0.398636	0.00172246	-0.00135452	0.000322718	0.0119859
							0.4012	-0.00285774	-0.00630834	-0.00139305	0.0073797
							0.403763	0.000707914	0.00284155	0.00388749	0.0160103
							0.406327	-0.00074017	0.00314532	0.0101388	0.0203873
							0.408891	-2.3675e-06	-0.00180685	0.00996345	0.00969478
							0.411454	0.00104249	-0.00335862	0.0105696	0.00413576
							0.414018	-0.00114461	0.00273026	0.00471314	-0.00406096
							0.416581	0.00660227	0.0103646	0.00101393	-0.0127858
							0.419145	0.00658858	0.00857628	0.00157534	-0.00558476
							0.421708	0.00149052	0.000388524	0.00127107	0.00148995
							0.424272	-0.00257646	-0.00648032	0.00174477	0.00524698
							0.426836	0.00789531	0.00695925	-0.00114721	0.00180963
							0.429399	0.00390415	-0.00169351	-0.00678378	-0.00222115
							0.431963	0.000413077	-0.00048399	-0.0118372	0.000974576
							0.434526	0.00562795	0.00669573	-0.0103514	0.0040871
							0.43709	0.00162309	-0.00030403	-0.00574944	0.00278246
							0.439653	0.0043113	-0.00275968	-0.00043575	0.00503896
							0.442217	7.77227e-05	0.00758397	0.00648792	0.012589
							0.444781	-0.00034767	-0.00092185	0.00534588	0.0116937
							0.447344	0.000265592	-0.00110502	0.000260663	-0.00242013
							0.449908	-0.00010051	0.00513523	0.00242922	-0.00892102
							0.452471	0.00153653	0.00153014	0.00397233	-0.0049367
							0.455035	0.0021948	0.00228631	0.0055963	0.00762285
							0.457598	-0.00063933	-0.00043932	-1.523e-05	0.00690981
							0.460162	-0.00179968	0.000624924	-0.00241389	-0.00081666
							0.462726	0.00201786	0.00670743	0.000110299	-0.0113685
							0.465289	0.00196936	0.00216408	-0.00182997	-0.0178368
							0.467853	0.00165097	-0.00037496	-0.00254073
							0					1
							0.00256358					0.999858
							0.00512715					0.999488
							0.00769073					0.996768
							0.0102543					0.988421
							0.0128179					0.986668
							0.0153815					0.989191
							0.017945					0.990642
							0.0205086					0.985463
							0.0230722					0.975196
							0.0256358					0.970349
							0.0281993					0.961147
							0.0307629					0.9581
							0.0333265					0.95326
							0.0358901					0.940125
							0.0384537					0.923034
							0.0410172					0.906773
							0.0435808					0.908916
							0.0461444					0.915222
							0.048708					0.923849
							0.0512715					0.926159
							0.0538351					0.927782
							0.0563987					0.918618
							0.0589623					0.905567
							0.0615258					0.90389
							0.0640894					0.896697
							0.066653					0.900164
							0.0692166					0.908099
							0.0717801					0.908655
							0.0743437					0.901622
							0.0769073					0.907021
							0.0794709					0.912571
							0.0820345					0.909586
							0.084598					0.904397
							0.0871616					0.898995
							0.0897252					0.896261
							0.0922888					0.897594
							0.0948523					0.897856
							0.0974159					0.893729
							0.0999795					0.881719
							0.102543					0.873415
							0.105107					0.862148
							0.10767					0.85939
							0.110234					0.857862
							0.112797					0.849104
							0.115361					0.831496
							0.117925					0.81628
							0.120488					0.814535
							0.123052					0.812283
							0.125615					0.804846
							0.128179					0.797091
							0.130742					0.779214
							0.133306					0.772124
							0.13587					0.760861
							0.138433					0.756302
							0.140997					0.75024
							0.14356					0.745883
							0.146124					0.760151
							0.148687					0.775028
							0.151251					0.783749
							0.153815					0.780228
							0.156378					0.772251
							0.158942					0.762719
							0.161505					0.761404
							0.164069					0.766035
							0.166632					0.76964
							0.169196					0.77031
							0.17176					0.775349
							0.174323					0.770184
							0.176887					0.773546
							0.17945					0.773236
							0.182014					0.773327
							0.184578					0.779779
							0.187141					0.784422
							0.189705					0.793391
							0.192268					0.795841
							0.194832					0.802354
							0.197395					0.809079
							0.199959					0.81227
							0.202523					0.813875
							0.205086					0.812667
							0.20765					0.818152
							0.210213					0.816457
							0.212777					0.813867
							0.21534					0.813922
							0.217904					0.810324
							0.220468					0.813715
							0.223031					0.813301
							0.225595					0.811144
							0.228158					0.80194
							0.230722					0.791366
							0.233285					0.784312
							0.235849					0.779111
							0.238413					0.772878
							0.240976					0.764901
							0.24354					0.756602
							0.246103					0.752211
							0.248667					0.7473
							0.251231					0.739889
							0.253794					0.729442
							0.256358					0.717107
							0.258921					0.708832
							0.261485					0.700433
							0.264048					0.688775
							0.266612					0.678453
							0.269176					0.660704
							0.271739					0.652164
							0.274303					0.654592
							0.276866					0.65202
							0.27943					0.635134
							0.281993					0.618715
							0.284557					0.593107
							0.287121					0.577147
							0.289684					0.569507
							0.292248					0.551899
							0.294811					0.534322
							0.297375					0.519462
							0.299938					0.497734
							0.302502					0.469475
							0.305066					0.443076
							0.307629					0.42427
							0.310193					0.415362
							0.312756					0.395634
							0.31532					0.373735
							0.317884					0.343675
							0.320447					0.311721
							0.323011					0.284794
							0.325574					0.25389
							0.328138					0.200188
							0.330701					0.122789
							0.333265					0.0585009
							0.335829					0.0163784
							0.338392					0.00684372
							0.340956					0.00225285
							0.343519					-0.00305707
							0.346083					-0.0137087
							0.348646					-0.0187346
							0.35121					-0.022834
							0.353774					-0.0276446
							0.356337					-0.0283243
							0.358901					-0.0193728
							0.361464					-0.0213654
							0.364028					-0.0113749
							0.366591					-0.00785017
							0.369155					-0.0134277
							0.371719					-0.0145288
							0.374282					-0.00958697
							0.376846					0.000694147
							0.379409					-0.00188055
							0.381973					-0.00401864
							0.384536					-0.00742211
							0.3871					-0.00446694
							0.389664					-0.00255668
							0.392227					0.00188705
							0.394791					0.000283061
							0.397354					-0.00307657
							0.399918					-0.00223211
							0.402482					0.00841395
							0.405045					0.0134059
							0.407609					0.00723795
							0.410172					0.0058152
							0.412736					0.00209112
							0.415299					4.0971e-05
							0.417863					-0.000207437
							0.420427					-0.00494493
							0.42299					-0.00177231
							0.425554					0.00507018
							0.428117					0.00565736
							0.430681					8.67313e-05
							0.433244					0.00168863
							0.435808					-0.00250957
							0.438372					-0.00368291
							0.440935					0.00237948
							0.443499					0.0127476
							0.446062					0.00987671
							0.448626					0.0128241
							0.45119					0.00743643
							0.453753					0.00825624
							0.456317					-0.00349624
							0.45888					0.00106536
							0.461444					0.00294585
							0.464007					-0.000852234
							0.466571					0.0008323
							0.469135					0.00128093
							0.471698					-0.00579618

## Sheet: Extended Data Fig. 7c
deletion mutant										Glycine mutant
frame_indices	x_coords	y_coords	contrasts	calibrated_values	fit_errors	diffblur_errors	neareast_neighbour_distances	selections		frame_indices	x_coords	y_coords	contrasts	calibrated_values	fit_errors	diffblur_errors	neareast_neighbour_distances	selections
5	63.2923	15.9901	-0.00299079	91.4226	0.127239	nan	8.89358	1		5	59.2406	42.105	-0.00203638	64.0885	0.251658	nan	14.4695	1
5	134.96	23.9482	-0.00165732	53.2323	0.243169	nan	40.0391	1		5	73.2369	45.775	-0.00209603	65.7968	0.228658	nan	14.4695	1
6	74.1989	11.726	-0.00223719	69.8397	0.227945	nan	11.7105	1		6	126.441	5.83393	-0.00327488	99.5588	0.113419	nan	31.4413	1
8	20.4989	8.83165	-0.00323071	98.294	0.0886475	nan	18.654	1		6	120.077	38.9906	0.00364122	-110.051	0.128077	nan	10.713	1
8	69.3955	40.4545	-0.00311015	94.8411	0.0998623	nan	11.0343	1		6	113.836	47.6977	-0.00336756	102.213	0.0704298	nan	10.713	1
8	41.3748	28.3536	-0.00356751	107.94	0.0713303	nan	25.1642	1		7	28.776	7.42442	-0.00316965	96.5451	0.0757787	nan	22.6609	1
8	95.6792	31.7043	-0.0018816	59.6557	0.180055	nan	8.28126	1		11	75.1414	39.5704	-0.00319703	97.3295	0.236506	nan	39.5385	1
8	62.317	7.15015	-0.00203794	64.1332	0.165945	nan	8.89358	1		11	143.349	32.3422	-0.00314973	95.9746	0.117363	nan	23.9521	1
11	113.229	27.5324	-0.00253147	78.2679	0.14414	nan	10.8591	1		13	120.483	39.4731	-0.00284565	87.266	0.267459	nan	23.9521	1
12	133.665	27.143	-0.00251138	77.6925	0.141285	nan	16.4199	1		15	37.8981	14.9926	-0.00128606	42.5996	0.299085	nan	12.8458	1
13	79.9732	37.313	-0.00254661	78.7015	0.15763	nan	11.0343	1		16	11.5699	5.90132	-0.00306961	93.6801	0.12333	nan	6.73043	1
13	74.0676	11.7415	0.00180142	-57.3593	0.201572	nan	12.6158	1		18	86.1368	27.2997	-0.00297849	91.0704	0.088063	nan	21.0583	1
13	102.044	37.0022	-0.00132108	43.6026	0.373953	nan	8.28126	1		19	25.069	14.338	-0.00160735	51.8014	0.20145	nan	12.8458	1
14	119.572	18.7182	-0.003292	100.049	0.0794501	nan	10.8591	1		20	134.45	40.724	-0.00348212	105.494	0.0537124	nan	14.8781	1
14	67.3244	31.7159	-0.00298336	91.21	0.091887	nan	13.8318	1		20	66.7437	35.5069	-0.00141182	46.2013	0.271169	nan	17.4066	1
16	58.338	8.41444	-0.00225868	70.4551	0.252713	nan	16.0776	1		21	51.6698	26.8024	-0.00267104	82.265	0.117488	nan	17.4066	1
16	47.4323	42.3237	-0.00278208	85.4452	0.161075	nan	8.91496	1		23	128.706	14.2867	-0.0030808	94.0004	0.0772226	nan	25.0153	1
17	16.2351	35.4746	-0.00363775	109.952	0.0765321	nan	13.4508	1		23	119.883	37.6946	0.0080199	-235.455	0.103599	nan	14.8781	1
17	53.4391	35.7362	-0.00336042	102.009	0.0908609	nan	8.91496	1		28	75.8624	14.5823	-0.00319732	97.3376	0.128944	nan	24.1023	1
17	141.954	5.69937	-0.00160683	51.7863	0.236969	nan	22.9895	1		29	88.437	36.1155	-0.00275012	84.53	0.119474	nan	24.9359	1
18	29.149	39.2372	-0.00298831	91.3516	0.101437	nan	13.4508	1		30	120.345	39.046	-0.00570593	169.184	0.0666123	nan	32.0425	1
18	62.2584	46.2717	-0.0033222	100.914	0.0976662	nan	13.7395	1		31	63.125	39.2845	-0.00105213	35.9	0.364585	nan	25.5096	1
19	97.7571	22.0017	-0.00275956	84.8004	0.147204	nan	4.74293	1		34	88.2632	7.12176	-0.00311377	94.9449	0.0841451	nan	12.1604	1
23	97.2764	17.2832	-0.00307324	93.784	0.148142	nan	4.74293	1		36	27.9113	9.64939	-0.00325262	98.9215	0.226881	nan	46.0243	1
23	103.341	23.009	-0.00262648	80.989	0.23014	nan	5.67423	1		36	99.1927	35.4954	-0.0032955	100.149	0.0918684	nan	27.5926	1
23	12.5373	39.7466	-0.00308274	94.056	0.130649	nan	13.1763	1		39	79.8068	15.8604	-0.0033536	101.814	0.157331	nan	12.1604	1
25	90.3192	32.6752	-0.00369175	111.498	0.0836034	nan	16.2175	1		42	139.709	37.9112	-0.00326159	99.1783	0.0685863	nan	25.0935	1
26	126.771	24.4105	-0.00334642	101.608	0.0572884	nan	15.3852	1		43	10.8537	26.8885	-0.0029903	91.4088	0.0985558	nan	9.37529	1
26	75.5008	39.6106	-0.00312511	95.2696	0.121076	nan	16.3611	1		48	37.3087	8.62188	-0.00299886	91.6538	0.175503	nan	14.816	1
27	25.3979	42.6138	-0.00342531	103.867	0.0683961	nan	9.53206	1		48	109.487	5.65307	-0.00340822	103.378	0.0804342	nan	19.44	1
31	139.499	15.7682	-0.00278774	85.6073	0.184416	nan	15.3852	1		49	39.4675	23.2797	-0.00349254	105.793	0.110489	nan	14.816	1
31	102.213	36.4116	0.0018997	-60.174	0.261444	nan	21.4265	1		51	126.314	15.3883	-0.00309579	94.4299	0.0936348	nan	19.44	1
32	26.3954	52.0935	-0.00347344	105.246	0.0996714	nan	9.53206	1		55	77.1673	41.0178	-0.00301691	92.1707	0.23874	nan	10.5467	1
33	74.2498	10.3784	-0.00172454	55.1575	0.287159	nan	23.3282	1		56	51.4696	44.7774	-0.00170481	54.5925	0.244829	nan	25.9713	1
34	131.785	33.3061	-0.00365185	110.355	0.0691342	nan	12.166	1		58	42.0029	9.16292	-0.00294342	90.066	0.0816222	nan	22.5759	1
34	18.1008	42.9338	-0.00314529	95.8474	0.274945	nan	4.19673	1		58	87.7671	15.943	-0.00301953	92.2459	0.10091	nan	25.1432	1
35	123.932	43.354	-0.00342141	103.756	0.0724552	nan	12.7525	1		59	136.979	46.8977	-0.00327307	99.507	0.127379	nan	20.0282	1
36	96.9782	15.6344	-0.003368	102.226	0.099249	nan	18.0372	1		60	87.7138	41.0862	-0.00253815	78.4592	0.137369	nan	10.5467	1
37	142.061	39.819	-0.00378078	114.048	0.0696014	nan	12.166	1		62	12.4311	31.2343	0.00422336	-126.723	0.0535174	nan	28.1854	1
37	108.459	43.7514	-0.00156497	50.5875	0.275346	nan	12.9423	1		62	123.138	17.4425	-0.0020367	64.0977	0.142008	nan	13.5482	1
39	21.8276	44.8635	-0.00461585	137.964	0.102372	nan	4.19673	1		63	55.4523	27.2954	-0.00332439	100.977	0.0752879	nan	14.8195	1
40	72.7468	38.9229	-0.00200198	63.1035	0.356981	nan	12.6329	1		64	66.1115	16.9998	-0.00253145	78.2672	0.123133	nan	14.8195	1
42	5.26269	30.7493	0.00155435	-50.2834	0.233459	nan	11.2719	1		64	132.299	27.4242	-0.00338369	102.675	0.0865331	nan	8.36902	1
45	134.809	48.5825	-0.0034864	105.617	0.0768698	nan	37.2084	1		64	31.3554	52.1218	-0.00323213	98.3345	0.0967608	nan	28.1854	1
45	61.3644	44.4031	-0.00383403	115.573	0.082109	nan	12.6329	1		66	119.958	38.265	-0.0044483	133.165	0.102367	nan	16.4258	1
45	11.2318	21.1876	-0.00342572	103.879	0.0924933	nan	11.2719	1		68	129.954	19.3903	-0.00331051	100.579	0.0898093	nan	8.36902	1
46	109.918	12.2581	-0.00379296	114.397	0.0678801	nan	23.2618	1		71	64.2004	30.8401	-0.00327111	99.451	0.0886641	nan	9.58109	1
48	87.3439	17.8711	-0.00315775	96.2044	0.0771878	nan	12.9986	1		72	62.6107	51.8712	-0.0027386	84.2002	0.109968	nan	20.0176	1
48	91.2297	30.2753	-0.00338828	102.807	0.124203	nan	6.94982	1		73	114.73	13.868	-0.00348831	105.672	0.0770582	nan	12.5171	1
48	71.4515	28.8022	-0.00190906	60.4423	0.194815	nan	16.3522	1		73	74.1871	9.41255	-0.00300532	91.8388	0.0987069	nan	23.6405	1
50	86.4488	35.3194	-0.0035144	106.419	0.175346	nan	6.94982	1		75	125.473	7.44415	-0.00301177	92.0235	0.0686313	nan	12.5171	1
52	50.1151	12.5978	-0.00159506	51.4493	0.242556	nan	19.2536	1		76	54.9603	33.3732	-0.0033294	101.12	0.136387	nan	9.58109	1
52	13.362	31.3965	-0.00286582	87.8435	0.138966	nan	4.46587	1		78	137.563	20.4525	-0.00332441	100.978	0.0845463	nan	17.759	1
52	110.7	36.2807	-0.00345417	104.694	0.121937	nan	6.91354	1		80	9.58802	10.6777	-0.00323533	98.4262	0.0872159	nan	31.7918	1
53	24.502	23.3105	0.00171751	-54.9562	0.340399	nan	3.74898	1		80	49.686	50.4784	-0.0020787	65.3006	0.215661	nan	17.8999	1
53	125.469	47.3387	-0.00171138	54.7805	0.211655	nan	12.6223	1		80	18.3825	42.0243	-0.00286373	87.7836	0.0960236	nan	29.106	1
54	114.7	30.6418	-0.00307092	93.7177	0.170079	nan	6.91354	1		84	39.355	21.8422	-0.00294202	90.0259	0.0885833	nan	17.8478	1
55	28.1933	22.6556	-0.00159789	51.5304	0.250563	nan	3.74898	1		87	68.574	31.0723	-0.00354628	107.332	0.0669563	nan	30.6422	1
57	68.7027	7.57737	-0.00220539	68.9291	0.263903	nan	11.7684	1		89	34.3243	4.71814	-0.00281683	86.4405	0.227353	nan	9.88951	1
59	96.0183	16.9996	-0.0031545	96.1114	0.086332	nan	23.1328	1		89	114.967	43.6453	-0.00327472	99.5544	0.0819255	nan	41.6899	1
59	21.7236	28.3616	-0.00329083	100.016	0.141176	nan	8.62646	1		92	142.683	12.5025	-0.00298808	91.345	0.0993767	nan	9.56932	1
60	129.241	51.2225	-0.00318803	97.0716	0.0792183	nan	7.9464	1		95	109.366	33.4574	-0.00347062	105.165	0.0813655	nan	22.3455	1
65	72.5837	18.9636	-0.00291518	89.2572	0.10616	nan	8.58109	1		95	133.435	10.0433	-0.0033461	101.599	0.0828122	nan	9.56932	1
66	103.544	8.74677	-0.00310349	94.6505	0.066867	nan	24.8319	1		96	14.3376	31.9096	-0.0031824	96.9105	0.0946967	nan	32.3978	1
66	108.783	48.2635	-0.00346755	105.077	0.0643161	nan	11.9881	1		97	93.9654	49.6478	-0.00328079	99.7283	0.0769797	nan	22.3455	1
67	127.331	17.5995	-0.00346595	105.031	0.0586263	nan	25.3816	1		105	54.9599	47.5943	-0.00324294	98.6442	0.102643	nan	36.9235	1
69	79.162	13.4535	-0.0030582	93.3532	0.128106	nan	8.58109	1		105	91.7875	44.9355	-0.00320265	97.4902	0.0965998	nan	36.9235	1
69	102.236	38.2207	0.00829669	-243.382	0.187795	nan	11.9881	1		106	123.178	22.6204	-0.00321264	97.7764	0.0872013	nan	23.9349	1
70	58.9203	31.0656	-0.00264799	81.6051	0.130119	nan	18.2523	1		108	24.7262	9.93549	-0.00298748	91.328	0.0728659	nan	20.485	1
70	17.9401	38.5721	-0.00308927	94.243	0.0849992	nan	15.8433	1		110	140.893	6.52465	-0.00337876	102.534	0.0724103	nan	23.9349	1
70	35.1083	11.4522	-0.00284038	87.1151	0.161704	nan	11.8967	1		111	69.7933	45.6385	-0.00242845	75.3174	0.189316	nan	9.2872	1
73	61.0725	9.61681	-0.00326573	99.2969	0.0985378	nan	10.8215	1		112	100.079	42.7838	-0.00311879	95.0885	0.0868039	nan	20.6176	1
74	25.3139	18.205	-0.00338964	102.846	0.0609944	nan	11.8967	1		114	49.089	7.68916	-0.00286227	87.7418	0.103758	nan	8.84411	1
74	123.962	40.0445	-0.0032605	99.147	0.0722828	nan	16.8402	1		114	20.0219	31.1654	-0.00288469	88.3841	0.141386	nan	9.05787	1
74	122.272	23.1013	-0.00125541	41.7218	0.329947	nan	8.89281	1		114	120.3	38.7589	-0.00826564	242.493	0.0293692	nan	20.6176	1
75	109.24	31.869	-0.00201829	63.5706	0.161219	nan	10.1845	1		115	57.7147	5.73563	-0.0031676	96.4866	0.0963649	nan	8.84411	1
76	77.5406	46.8731	-0.00332209	100.911	0.102502	nan	17.6523	1		115	13.7851	24.5967	-0.00297452	90.9567	0.101079	nan	9.05787	1
76	55.1223	18.6556	-0.00241165	74.8361	0.131297	nan	10.8215	1		115	63.096	39.2044	-0.000970501	33.5621	0.362658	nan	9.2872	1
76	94.5638	51.5435	-0.00288429	88.3726	0.0675919	nan	17.6523	1		121	133.044	16.6244	-0.00304069	92.8517	0.0876023	nan	38.3655	1
77	109.737	6.2739	-0.00168328	53.9759	0.216381	nan	16.7025	1		122	31.0271	38.2794	-0.00289034	88.5459	0.088575	nan	15.3481	1
81	141.556	35.1645	-0.00127993	42.4241	0.362783	nan	30.8487	1		122	22.2766	50.8887	-0.00340295	103.227	0.0663355	nan	15.3481	1
82	6.60044	30.5867	-0.00318203	96.8996	0.161872	nan	27.6966	1		123	78.328	17.65	-0.00363144	109.771	0.0832354	nan	44.4181	1
82	102.084	39.1011	-0.00192269	60.8325	0.190155	nan	14.8985	1		123	9.34266	8.45918	-0.0020894	65.6072	0.181826	nan	36.8709	1
82	78.2969	21.0629	-0.00144421	47.1289	0.267575	nan	15.4201	1		124	110.842	47.9128	-0.003487	105.634	0.0902655	nan	31.4686	1
84	92.0007	28.1328	-0.00322202	98.0449	0.0854336	nan	14.8985	1		128	141.281	39.9317	-0.00287417	88.0828	0.107198	nan	30.9978	1
85	44.249	43.2345	-0.00340361	103.246	0.0927456	nan	39.7163	1		130	47.1941	26.7461	-0.00320139	97.4542	0.0938594	nan	25.0803	1
92	111.659	32.8255	-0.00448897	134.33	0.075957	nan	5.81856	1		130	75.0098	39.2178	-0.0034725	105.219	0.0541904	nan	30.4837	1
93	130.276	14.7024	-0.00144608	47.1825	0.235387	nan	13.9284	1		131	30.3401	8.17298	-0.00374422	113.001	0.0935933	nan	13.8699	1
94	112.283	38.6105	-0.00244752	75.8635	0.277377	nan	5.81856	1		134	10.3327	13.8742	-0.00339672	103.048	0.132186	nan	9.24088	1
99	26.2993	27.6286	-0.0017952	57.1812	0.235699	nan	17.2553	1		134	11.8443	49.6561	-0.00347031	105.156	0.098423	nan	28.2138	1
100	80.3043	38.3802	-0.00341495	103.571	0.135752	nan	50.9427	1		135	19.2082	16.4468	-0.00188916	59.8723	0.253655	nan	7.88822	1
101	40.0417	7.16989	-0.00297659	91.016	0.110207	nan	20.0946	1		136	79.7723	45.8199	-0.00337733	102.493	0.126131	nan	17.8394	1
102	20.4002	11.4131	-0.00254294	78.5962	0.0892782	nan	15.6657	1		137	22.5952	23.5709	-0.00352309	106.668	0.0747708	nan	7.88822	1
104	134.617	30.382	-0.0016433	52.8308	0.298945	nan	54.898	1		137	120.745	30.1712	-0.00332383	100.961	0.0697995	nan	8.52156	1
105	15.3665	26.248	-0.00298874	91.364	0.107126	nan	15.6657	1		138	120.052	38.6645	0.00546806	-162.371	0.0818152	nan	8.52156	1
111	9.77682	34.6315	-0.00276875	85.0635	0.140363	nan	6.93226	1		139	121.475	14.7406	-0.00135406	44.5472	0.257543	nan	15.4479	1
111	10.922	27.7945	-0.00343279	104.081	0.108249	nan	6.93226	1		140	76.871	28.218	-0.00331161	100.611	0.12464	nan	17.7711	1
111	30.1408	39.4204	-0.0019594	61.8838	0.186693	nan	10.37	1		140	21.2349	4.37656	-0.00290897	89.0795	0.115432	nan	12.2392	1
111	82.9113	39.286	-0.00365258	110.376	0.0739417	nan	24.3935	1		140	54.6696	9.75592	-0.00320093	97.4409	0.180245	nan	28.8747	1
112	84.9204	14.9754	-0.00310246	94.6209	0.182181	nan	24.3935	1		144	94.6415	28.366	-0.00381548	115.042	0.0545511	nan	17.7711	1
115	117.568	7.93623	-0.00227117	70.8131	0.177305	nan	33.3982	1		145	143.395	13.8498	-0.00116787	39.2148	0.291316	nan	18.2595	1
115	20.3426	36.0244	-0.00276336	84.9092	0.107696	nan	10.37	1		148	136.809	30.8802	-0.00308836	94.217	0.0860656	nan	18.2595	1
116	140.16	41.5756	-0.00352064	106.597	0.0736249	nan	40.5215	1		150	88.3375	27.5591	-0.00377007	113.741	0.0858403	nan	18.5921	1
119	7.23737	19.5542	-0.00331438	100.69	0.100576	nan	18.9337	1		151	112.054	9.82297	-0.00343547	104.158	0.0805045	nan	15.57	1
120	66.2563	29.8848	-0.00336272	102.075	0.148521	nan	13.9268	1		151	79.6867	44.016	-0.00322432	98.1111	0.131212	nan	18.5921	1
121	25.2726	25.3174	-0.00321503	97.8449	0.1212	nan	10.2724	1		152	115.226	25.0664	-0.00330644	100.463	0.0757061	nan	8.90661	1
123	76.6035	20.5632	-0.00296653	90.728	0.26122	nan	13.9268	1		152	100.947	49.2955	-0.00302599	92.4309	0.0760042	nan	21.9061	1
123	29.8151	16.1039	-0.00348047	105.447	0.080889	nan	8.29866	1		153	70.5891	13.5217	-0.00201785	63.558	0.280192	nan	20.6597	1
124	28.1295	48.3654	-0.00397898	119.724	0.054209	nan	23.2244	1		154	10.473	39.5078	-0.00174072	55.621	0.264377	nan	19.6764	1
125	133.398	34.0497	-0.00314315	95.7863	0.0686749	nan	33.0025	1		155	9.26905	16.6524	-0.00310487	94.6899	0.120789	nan	22.8871	1
128	31.332	24.2628	-0.00207975	65.3307	0.171489	nan	8.29866	1		155	127.931	47.6444	-0.00316303	96.3557	0.119869	nan	18.3855	1
131	118.442	8.20525	-0.00156183	50.4977	0.300959	nan	14.177	1		156	122.611	30.0455	-0.00337153	102.327	0.0635269	nan	8.90661	1
131	38.3801	33.2206	-0.00315488	96.1223	0.135137	nan	11.3982	1		157	77.8989	32.8449	-0.00286814	87.9101	0.106825	nan	20.6597	1
131	45.7152	47.149	-0.00322752	98.2026	0.149166	nan	15.7418	1		158	30.0627	37.6626	-0.00294126	90.0041	0.0915501	nan	19.6764	1
133	130.726	43.8337	-0.00327542	99.5743	0.10532	nan	16.4967	1		164	55.5218	14.1751	-0.00336411	102.115	0.216995	nan	28.0611	1
135	82.14	37.3093	-0.00400529	120.478	0.110987	nan	19.049	1		166	120.012	38.7304	0.00456039	-136.376	0.0695273	nan	19.2318	1
136	90.7538	20.3191	-0.00202763	63.8381	0.2997	nan	5.80536	1		167	29.5518	39.8691	-0.00357513	108.158	0.0582102	nan	36.5324	1
137	32.4836	21.7729	-0.00321704	97.9024	0.117136	nan	11.8657	1		169	77.7046	31.3608	-0.00334695	101.623	0.146942	nan	5.44492	1
137	114.233	44.199	0.00141885	-46.4027	0.323511	nan	16.4967	1		169	139.236	38.1993	-0.00366483	110.727	0.110225	nan	19.2318	1
138	76.9157	5.10858	-0.00274661	84.4294	0.203961	nan	15.6719	1		169	101.275	32.4058	-0.00302553	92.4177	0.128588	nan	18.1523	1
138	85.2907	18.355	-0.00299011	91.4033	0.150336	nan	5.80536	1		172	83.133	31.7838	-0.00343759	104.219	0.0945579	nan	5.44492	1
140	17.1634	41.9117	-0.00112546	38.0002	0.366219	nan	11.5805	1		179	89.1287	33.6157	-0.00328569	99.8686	0.0938846	nan	25.2855	1
141	68.3005	38.1365	-0.00337702	102.484	0.101281	nan	14.6665	1		179	40.425	43.5259	-0.00313213	95.4705	0.0776823	nan	12.9318	1
142	40.7661	13.2762	-0.00207371	65.1577	0.279942	nan	11.8657	1		182	11.5801	53.2093	-0.00599803	177.549	0.0380395	nan	30.4269	1
145	143.091	15.7835	-0.00351963	106.568	0.0749065	nan	38.0102	1		183	117.111	13.9387	-0.00353518	107.014	0.0581776	nan	12.8117	1
145	72.2072	23.9998	-0.00181312	57.6945	0.196212	nan	14.6665	1		183	72.4417	14.6183	-0.00344214	104.349	0.0877628	nan	25.2855	1
148	20.9809	43.7881	-0.0029923	91.466	0.0939646	nan	12.8699	1		187	129.921	13.7184	-0.0035811	108.329	0.0943585	nan	12.8117	1
148	33.8119	44.7885	-0.00303099	92.574	0.0820414	nan	11.0572	1		189	19.9522	27.9296	-0.00297942	91.0971	0.103147	nan	20.9295	1
148	85.4366	50.0052	-0.00284711	87.3078	0.20642	nan	9.11805	1		190	11.8151	52.9213	0.00689927	-203.361	0.234897	nan	26.283	1
149	113.066	43.4563	-0.00332619	101.029	0.0718867	nan	19.3666	1		191	52.4331	11.1763	-0.00316125	96.3045	0.0766074	nan	15.6448	1
150	105.124	17.6089	-0.00382602	115.343	0.0411643	nan	8.8869	1		191	85.3215	45.5978	-0.00341697	103.628	0.0656079	nan	18.3049	1
150	42.0217	52.1953	-0.00346128	104.897	0.108816	nan	11.0572	1		192	38.2224	17.7197	-0.00330314	100.368	0.093353	nan	15.6448	1
151	52.8852	17.4463	-0.00318028	96.8495	0.0662154	nan	10.1766	1		192	87.0506	27.3747	-0.00317843	96.7968	0.0725637	nan	18.3049	1
152	55.9933	27.1366	-0.00300562	91.8473	0.079418	nan	10.1766	1		193	67.4223	33.9183	-0.00316569	96.4317	0.0958414	nan	20.6903	1
153	94.4924	48.9419	-0.00189516	60.0442	0.20796	nan	9.11805	1		195	136.565	14.0838	-0.00295178	90.3053	0.0821221	nan	51.0479	1
154	110.132	10.2671	-0.00302722	92.466	0.12795	nan	7.89508	1		198	8.54963	29.2747	-0.00348126	105.47	0.0661469	nan	19.2873	1
155	102.35	8.93697	-0.00350545	106.162	0.152663	nan	7.89508	1		199	13.7454	49.4164	0.00586606	-173.77	0.0535492	nan	20.8011	1
155	126.255	22.3273	-0.00323939	98.5426	0.0866477	nan	13.3953	1		200	86.0642	6.62831	-0.00336898	102.254	0.0597246	nan	36.9306	1
155	28.6548	38.6377	-0.00215484	67.4812	0.225928	nan	19.0389	1		201	27.4522	33.1081	-0.00267332	82.3305	0.12831	nan	19.2873	1
155	91.3088	6.15858	-0.003298	100.221	0.064482	nan	11.3852	1		202	118.861	23.6061	-0.00349838	105.96	0.0598504	nan	29.5108	1
158	133.807	33.3908	-0.00349871	105.969	0.0643285	nan	13.3953	1		202	21.3781	11.7883	-0.0030399	92.8291	0.0843569	nan	21.6874	1
166	116.819	9.69436	-0.00304198	92.8886	0.0942795	nan	45.2534	1		205	82.1596	45.4789	-0.00179565	57.1941	0.247436	nan	39.0464	1
167	77.687	32.4229	-0.00548477	162.85	0.169309	nan	45.2534	1		209	31.1246	20.4236	-0.00351409	106.41	0.0749064	nan	10.103	1
172	31.5974	40.8293	-0.00347407	105.264	0.0596404	nan	11.5813	1		210	116.397	13.3335	-0.00349686	105.916	0.0657258	nan	14.5879	1
174	126.391	41.658	-0.00329004	99.9932	0.101332	nan	8.80713	1		211	21.0372	19.8641	-0.00333602	101.31	0.0875278	nan	10.103	1
174	115.5	50.8433	-0.00278203	85.4438	0.0801036	nan	14.2475	1		212	102.126	16.3585	-0.00160104	51.6207	0.227166	nan	14.5879	1
175	37.6045	7.43475	-0.0034147	103.563	0.0548453	nan	24.9452	1		213	48.7849	42.3584	-0.00313322	95.5018	0.0756868	nan	11.7938	1
175	56.1512	24.1165	-0.00299324	91.4928	0.109207	nan	9.34371	1		214	120.069	39.0687	0.00562898	-166.98	0.0810797	nan	25.9959	1
175	24.9066	50.2824	-0.00330065	100.297	0.0776237	nan	5.52737	1		214	59.7334	46.7431	-0.00307915	93.9533	0.0983782	nan	11.7938	1
175	93.254	47.2319	-0.00177851	56.7031	0.178228	nan	22.5369	1		216	82.1563	21.4096	-0.00336745	102.21	0.0760236	nan	15.0552	1
176	64.8744	27.4646	-0.00298127	91.1501	0.112738	nan	9.34371	1		219	24.6214	11.6407	-0.00311447	94.9648	0.0566636	nan	28.5573	1
179	134.878	39.3047	-0.00341803	103.659	0.0759378	nan	8.80713	1		221	70.6761	31.1495	-0.00233242	72.5671	0.166774	nan	15.0552	1
179	6.45456	41.2126	-0.00194226	61.3929	0.134799	nan	17.4172	1		221	115.549	16.8768	-0.0039635	119.281	0.0546709	nan	20.4357	1
179	19.8019	52.4022	-0.00334818	101.658	0.0930502	nan	5.52737	1		222	40.6616	35.2677	-0.00352091	106.605	0.0649241	nan	28.5573	1
181	10.667	17.9783	-0.00312674	95.3162	0.0978495	nan	23.613	1		223	79.833	17.0712	-0.00370916	111.997	0.0883551	nan	14.8773	1
182	125.031	6.47876	-0.00330123	100.314	0.0880401	nan	16.3872	1		223	88.9433	5.30958	-0.003317	100.765	0.139279	nan	14.8773	1
183	113.374	17.9961	-0.00316758	96.4859	0.0937246	nan	16.3872	1		224	91.3553	42.7779	-0.00219986	68.7706	0.183326	nan	14.4247	1
184	101.832	44.9563	-0.00347405	105.263	0.0745958	nan	10.5248	1		226	119.645	36.8976	0.00421276	-126.42	0.0964588	nan	20.4357	1
186	96.5334	18.1747	-0.00208209	65.3978	0.175357	nan	16.8413	1		229	77.0167	44.3521	-0.00280502	86.1023	0.117893	nan	14.4247	1
186	62.4864	6.14324	-0.00270867	83.3427	0.0843848	nan	35.1649	1		229	82.2709	12.0941	-0.00319483	97.2663	0.149382	nan	19.376	1
188	112.282	43.7024	-0.00305329	93.2126	0.0906462	nan	10.5248	1		229	100.053	4.39783	-0.0034011	103.174	0.0938196	nan	19.376	1
188	16.3296	21.7711	-0.00330768	100.498	0.0943868	nan	48.7306	1		230	127.303	15.729	-0.0034985	105.963	0.0422045	nan	6.2811	1
189	73.1708	39.6457	-0.00322704	98.1889	0.0637869	nan	7.11836	1		233	132.797	12.6849	-0.00171123	54.7764	0.339567	nan	6.2811	1
189	108.783	6.30542	-0.00351282	106.374	0.0825445	nan	17.0566	1		235	105.788	39.0371	-0.00300522	91.836	0.118762	nan	13.4673	1
192	132.797	10.3574	-0.00334696	101.623	0.101599	nan	24.354	1		235	110.075	51.8038	-0.00329082	100.016	0.0981822	nan	13.4673	1
194	42.6494	40.8085	-0.00313914	95.6715	0.0842572	nan	30.5435	1		239	8.65016	30.8123	-0.00318157	96.8866	0.0746338	nan	20.495	1
194	73.1044	32.5276	-0.00346389	104.972	0.0939101	nan	7.11836	1		239	33.55	50.9488	-0.00321788	97.9266	0.0756716	nan	15.0849	1
194	11.185	44.451	-0.00168871	54.1313	0.283954	nan	31.6745	1		241	135.472	35.6129	-0.00356363	107.829	0.053988	nan	37.7936	1
199	85.8281	12.7617	-0.00328754	99.9215	0.0818447	nan	23.5071	1		243	34.4712	10.9207	-0.0028811	88.2811	0.0963497	nan	32.5945	1
200	38.2598	51.6053	-0.00122436	40.8324	0.291928	nan	10.5922	1		244	18.6319	48.7123	-0.00375555	113.325	0.0766878	nan	15.0849	1
201	101.885	33.8535	-0.00337082	102.307	0.109359	nan	26.5083	1		245	101.8	18.4503	-0.0032001	97.4174	0.0713086	nan	19.9632	1
202	9.83394	24.2591	-0.00339571	103.02	0.104601	nan	31.1895	1		247	53.6676	52.86	-0.00316919	96.532	0.0795435	nan	29.0315	1
203	35.982	41.2609	-0.00277288	85.1818	0.275995	nan	4.59976	1		249	110.607	36.3656	-0.00319891	97.3833	0.0594474	nan	19.9632	1
205	51.864	48.1737	-0.0037241	112.424	0.0799468	nan	7.45587	1		250	81.3032	13.7388	-0.00355762	107.657	0.0701849	nan	17.4673	1
205	39.6046	38.4263	-0.00265389	81.7739	0.272625	nan	4.59976	1		252	77.1766	35.8261	-0.00321273	97.7791	0.0665453	nan	22.4695	1
210	44.9955	45.273	-0.00280443	86.0854	0.134982	nan	7.45587	1		255	97.8243	8.06784	-0.00325962	99.1218	0.0820382	nan	17.4673	1
210	45.4853	27.6357	-0.00308161	94.0238	0.120667	nan	6.97644	1		258	61.2799	39.4327	-0.0034948	105.857	0.0673465	nan	14.7484	1
211	91.9642	13.0577	-0.00402072	120.92	0.0691489	nan	10.4723	1		258	19.9337	9.10903	-0.00314463	95.8285	0.0905093	nan	45.4348	1
211	136.658	44.7416	-0.00507936	151.239	0.0304455	nan	32.5713	1		258	36.6813	51.3446	-0.00302064	92.2776	0.0841804	nan	27.331	1
212	104.138	46.5514	-0.00358051	108.312	0.0747716	nan	24.812	1		259	75.8698	37.2764	-0.00326884	99.3859	0.106573	nan	14.7484	1
214	47.7398	34.2378	-0.00415516	124.77	0.0498627	nan	6.97644	1		264	56.9998	49.3208	-0.00298247	91.1844	0.134767	nan	22.3862	1
215	88.2322	24.9458	-0.00351231	106.359	0.0681028	nan	5.32059	1		265	57.8609	10.8748	-0.00358747	108.511	0.100433	nan	38.4556	1
218	76.1347	43.1847	-0.00322196	98.0435	0.0998949	nan	7.13669	1		265	120.23	38.1877	-0.00451902	135.191	0.113306	nan	14.1349	1
219	68.9987	43.0861	-0.00240889	74.7572	0.172354	nan	7.13669	1		266	26.7611	49.6732	-0.00201631	63.5139	0.140445	nan	9.82093	1
220	44.3259	19.7597	-0.00114567	38.5788	0.318269	nan	22.176	1		267	18.4896	17.6097	-0.00295577	90.4198	0.0841814	nan	14.2283	1
221	74.8862	32.3611	-0.00292618	89.5723	0.223903	nan	10.8954	1		267	23.9818	30.7353	-0.00324066	98.579	0.0748758	nan	9.54384	1
221	61.5342	33.7472	-0.00259248	80.0151	0.237278	nan	11.9555	1		268	26.8041	39.8523	-0.00358538	108.452	0.0695615	nan	9.54384	1
222	112.83	33.0973	-0.00196852	62.145	0.246184	nan	8.60828	1		268	106.115	38.9359	-0.00291562	89.27	0.0882139	nan	14.1349	1
222	34.4849	51.2848	-0.00201623	63.5116	0.200394	nan	14.211	1		273	71.2756	46.1708	-0.0033355	101.295	0.08101	nan	35.5826	1
223	121.866	11.0434	-0.00306497	93.5473	0.226371	nan	5.7989	1		278	110.312	17.8898	-0.0030917	94.3127	0.0908777	nan	22.831	1
223	128.39	16.8666	-0.00356802	107.954	0.104987	nan	8.74486	1		280	42.7279	45.9941	-0.00384785	115.969	0.0869292	nan	24.5685	1
223	119.672	38.3215	-0.00263955	81.3633	0.120816	nan	8.60828	1		280	97.0252	48.9262	-0.00300648	91.872	0.169983	nan	25.3619	1
224	98.8264	43.1092	-0.00285785	87.6154	0.115751	nan	13.7173	1		281	70.0993	40.4649	-0.00212858	66.7292	0.309449	nan	7.09635	1
225	58.1091	45.8514	-0.00291076	89.1306	0.187988	nan	12.5794	1		285	67.2768	46.9757	-0.00699311	206.048	0.0299292	nan	7.09635	1
226	109.559	51.6512	-0.00231731	72.1344	0.135891	nan	13.7173	1		287	25.5291	17.5048	-0.00343589	104.17	0.0876092	nan	28.6189	1
226	71.2788	19.9829	-0.00301052	91.9877	0.0845311	nan	12.8931	1		287	120.279	38.928	-0.00369764	111.667	0.0918875	nan	23.684	1
227	25.5285	40.2514	-0.00143307	46.8099	0.241728	nan	10.8919	1		289	100.762	52.3444	-0.00377801	113.968	0.0849114	nan	22.7235	1
230	100.626	22.4943	-0.00243664	75.552	0.179504	nan	12.8839	1		290	101.531	18.9624	-0.00210545	66.0667	0.274278	nan	10.6998	1
231	135.092	31.0489	-0.00149845	48.6824	0.252334	nan	32.8083	1		293	101.97	29.6531	-0.00315541	96.1373	0.0753556	nan	10.6998	1
234	75.4663	45.4938	-0.0033978	103.079	0.161746	nan	19.5248	1		295	28.3691	44.5257	-0.00315819	96.217	0.0742473	nan	10.4306	1
234	98.7091	9.75391	-0.00261296	80.6016	0.172032	nan	12.8839	1		297	119.744	38.957	0.00318203	-96.8996	0.139803	nan	20.0617	1
234	61.3816	24.0368	-0.00191636	60.6513	0.334196	nan	15.0189	1		298	21.1346	37.0117	-0.00300743	91.8992	0.0850677	nan	10.4306	1
237	24.5886	10.2244	-0.00329361	100.095	0.132851	nan	29.0291	1		305	40.7803	12.807	-0.00332314	100.941	0.0538702	nan	32.6308	1
238	94.3017	30.0429	-0.00133714	44.0624	0.329069	nan	13.8821	1		307	11.8873	43.6789	-0.00316196	96.3251	0.0912312	nan	42.2833	1
239	94.427	50.1535	-0.00273862	84.2005	0.102843	nan	16.2542	1		310	81.7726	14.1701	-0.00316361	96.3721	0.119062	nan	18.1163	1
242	93.353	12.37	-0.00366003	110.59	0.126915	nan	6.18263	1		310	58.4002	40.2716	0.001956	-61.7864	0.259096	nan	11.8597	1
243	83.2097	38.3904	-0.0021176	66.4146	0.173058	nan	13.8821	1		311	143.84	36.5024	-0.00327761	99.6371	0.104096	nan	33.5025	1
243	21.183	51.7713	-0.00248126	76.8297	0.177466	nan	7.554	1		313	102.994	40.9376	-0.00308643	94.1617	0.0895224	nan	16.9138	1
243	92.6728	6.22487	-0.00224242	69.9896	0.274588	nan	6.18263	1		314	17.5659	39.0616	-0.00354551	107.31	0.0841963	nan	5.38087	1
244	36.4129	44.3416	-0.00347793	105.374	0.07906	nan	11.1096	1		315	120.491	12.4768	-0.00302746	92.473	0.0793442	nan	11.8365	1
244	28.7146	52.3515	-0.00342323	103.808	0.104471	nan	7.554	1		317	139.989	6.7048	-0.00338721	102.776	0.0567601	nan	10.8824	1
244	34.6998	6.11104	-0.00131261	43.3601	0.302535	nan	21.4045	1		317	119.794	38.9786	0.00316738	-96.4801	0.124552	nan	16.9138	1
245	130.485	20.9173	-0.00347014	105.151	0.0695415	nan	27.3491	1		318	129.314	4.58723	-0.00310356	94.6524	0.0698435	nan	10.8824	1
245	86.2412	10.0063	-0.00355759	107.656	0.077576	nan	7.46093	1		318	22.5863	40.9978	-0.00206677	64.9589	0.241161	nan	5.38087	1
245	47.6581	23.1473	-0.00297005	90.8288	0.162562	nan	5.0797	1		321	115.175	15.8698	-0.00290502	88.9664	0.0903033	nan	18.0889	1
248	124.43	47.5876	-0.00342002	103.716	0.0575008	nan	27.3491	1		325	105.091	45.416	-0.00344164	104.335	0.0683246	nan	31.2198	1
249	52.5676	24.4512	-0.00278855	85.6305	0.134212	nan	5.0797	1		327	11.1581	35.3782	-0.00376017	113.458	0.0602099	nan	82.6814	1
249	89.5352	43.574	-0.00315985	96.2645	0.0916941	nan	11.6038	1		333	104.343	33.6589	-0.003193	97.2138	0.0790576	nan	18.7634	1
250	70.4916	15.1368	-0.00353699	107.066	0.0867602	nan	16.5642	1		334	112.421	16.7233	-0.0032852	99.8544	0.0732404	nan	18.7634	1
250	87.9348	32.081	-0.00327744	99.6323	0.117762	nan	11.6038	1		336	18.8477	10.1922	-0.00311066	94.8558	0.0743304	nan	28.4861	1
253	39.4729	24.3331	-0.00249228	77.1455	0.123354	nan	13.0952	1		337	69.6889	28.9699	-0.00387057	116.619	0.0755218	nan	27.2372	1
255	24.5559	50.4251	0.00231762	-72.1432	0.270563	nan	30.0551	1		339	39.8448	39.2631	-0.00306063	93.423	0.0670829	nan	26.5455	1
258	104.354	33.131	-0.00127753	42.3552	0.312158	nan	13.7568	1		340	47.113	13.732	-0.00349364	105.824	0.0750001	nan	26.5455	1
258	85.0797	48.6666	-0.00344321	104.38	0.080288	nan	14.1969	1		342	117.704	52.1703	-0.00281247	86.3158	0.116362	nan	14.2854	1
259	142.281	21.2721	-0.00147212	47.9284	0.271522	nan	19.7075	1		342	101.324	47.2264	-0.00348997	105.719	0.056259	nan	17.1097	1
260	64.3257	47.0141	-0.00133802	44.0879	0.357745	nan	8.7993	1		343	79.7291	27.2804	-0.00250038	77.3775	0.101966	nan	29.3969	1
261	24.9458	31.6933	-0.0033473	101.633	0.104303	nan	13.2879	1		347	49.2457	42.9754	-0.00388029	116.898	0.0575438	nan	21.6798	1
262	71.0998	17.1672	-0.00320843	97.6558	0.160149	nan	15.3399	1		347	127.411	41.6895	-0.00331157	100.61	0.0971283	nan	14.2854	1
262	141.519	40.9649	-0.00320198	97.4711	0.128756	nan	12.1811	1		348	28.3086	48.6012	-0.00300626	91.8658	0.112131	nan	21.6798	1
262	71.3569	52.3047	-0.00369744	111.661	0.0968668	nan	8.7993	1		352	61.4297	12.2752	-0.00417001	125.195	0.14083	nan	33.0296	1
263	38.2326	31.5199	-0.00336022	102.003	0.0944912	nan	13.2879	1		354	111.471	22.7788	-0.00351958	106.567	0.0737989	nan	18.064	1
263	103.363	19.41	-0.00135701	44.6316	0.374628	nan	3.21225	1		354	119.69	6.6928	-0.00149399	48.5548	0.369754	nan	18.064	1
266	51.4194	10.3737	-0.00282928	86.7969	0.137583	nan	9.20086	1		354	119.988	38.9203	0.00632067	-186.79	0.0587057	nan	13.0937	1
266	55.7888	39.3292	-0.00340985	103.424	0.10401	nan	7.82845	1		355	13.8065	31.2485	-0.00391743	117.961	0.0538862	nan	46.0487	1
266	100.401	20.6532	0.00145005	-47.2963	0.296656	nan	3.21225	1		357	120.368	52.0084	-0.00347095	105.174	0.077566	nan	13.0937	1
266	142.166	53.1288	-0.00305483	93.2569	0.0948734	nan	12.1811	1		358	76.2281	44.976	-0.00334338	101.521	0.0736762	nan	29.4832	1
267	63.1298	42.0484	-0.0031457	95.8592	0.138626	nan	7.82845	1		360	120.22	38.7527	-0.00629207	185.971	0.0753794	nan	13.2566	1
267	25.0849	17.7362	-0.00128645	42.6107	0.252517	nan	7.73062	1		361	28.8475	18.8323	-0.00310325	94.6435	0.0651667	nan	7.90545	1
267	81.8353	43.79	-0.00298581	91.28	0.0859734	nan	13.5017	1		362	48.0165	36.4109	-0.00323836	98.5131	0.108849	nan	19.7264	1
268	44.8918	16.8581	-0.00193996	61.3272	0.188505	nan	9.20086	1		362	44.6603	16.9721	-0.00331292	100.648	0.0773319	nan	12.6586	1
271	33.664	52.4966	-0.00394973	118.887	0.0603345	nan	25.7465	1		363	27.7786	10.9995	-0.00294498	90.1108	0.106746	nan	7.90545	1
272	27.0673	10.2641	-0.00417324	125.288	0.0593614	nan	7.73062	1		366	114.538	27.5417	-0.00130166	43.0462	0.326569	nan	12.4714	1
272	130.176	48.2145	-0.00153692	49.7842	0.27582	nan	12.7289	1		368	120.117	38.6956	0.00327745	-99.6326	0.118519	nan	12.4714	1
274	99.4713	28.129	-0.00356064	107.743	0.062231	nan	19.16	1		369	55.7316	50.0339	-0.00287887	88.2172	0.0976747	nan	62.9609	1
274	132.488	16.9688	-0.0034633	104.955	0.117789	nan	31.3312	1		375	131.835	25.733	-0.00336682	102.192	0.0684751	nan	16.0551	1
275	141.711	53.5975	-0.00222302	69.4338	0.191393	nan	12.7289	1		376	104.356	13.329	-0.0033081	100.51	0.0905196	nan	19.9907	1
276	51.5844	31.6005	-0.00205717	64.684	0.198932	nan	16.5256	1		377	130.342	41.7185	-0.00327671	99.6113	0.0830898	nan	16.0551	1
277	6.94859	16.0992	-0.00311655	95.0244	0.088033	nan	20.9478	1		377	88.9911	48.345	-0.00205787	64.7041	0.161926	nan	32.8917	1
278	42.9124	13.5729	-0.00383089	115.483	0.165538	nan	8.87831	1		379	116.003	29.5769	-0.00350464	106.139	0.0565987	nan	16.2928	1
279	51.6627	15.0751	-0.00318801	97.0711	0.0997582	nan	8.87831	1		379	56.4792	8.07712	-0.00213504	66.9143	0.136548	nan	28.594	1
279	109.688	44.3377	-0.00225285	70.2883	0.14101	nan	12.2516	1		384	29.1733	16.5625	-0.00294432	90.0919	0.080474	nan	14.7299	1
280	93.9891	8.94298	-0.00252385	78.0495	0.32534	nan	4.99209	1		385	6.63419	9.79017	-0.00354494	107.294	0.101837	nan	9.30665	1
280	84.4444	13.2307	-0.00357474	108.147	0.161205	nan	5.94154	1		385	14.5672	14.6565	-0.0018006	57.3358	0.272181	nan	9.30665	1
282	101.424	53.3827	-0.00346137	104.9	0.106672	nan	12.2516	1		385	59.7506	15.5278	-0.002803	86.0443	0.21066	nan	18.9881	1
282	26.7849	26.8811	-0.00373329	112.688	0.0759336	nan	5.26244	1		385	119.844	38.1552	-0.00427411	128.177	0.118409	nan	64.2127	1
282	101.412	35.0231	-0.00187862	59.5703	0.23815	nan	12.4604	1		386	35.7068	49.8924	-0.0033099	100.562	0.0773674	nan	33.9643	1
282	77.2559	53.4566	-0.00261679	80.7115	0.180386	nan	24.1687	1		390	41.4727	10.3829	-0.00317962	96.8306	0.0879183	nan	18.9881	1
284	33.0904	11.2524	-0.00330432	100.402	0.131631	nan	12.3393	1		391	119.382	37.137	0.00343232	-104.068	0.0957385	nan	18.9448	1
286	35.6628	23.5478	-0.00358149	108.34	0.0707207	nan	9.44202	1		394	17.3891	49.0522	-0.00372246	112.378	0.073	nan	9.69184	1
286	26.4173	21.6315	-0.00160587	51.7589	0.367494	nan	5.26244	1		395	133.248	24.2284	-0.00220196	68.8309	0.170691	nan	18.9448	1
289	144.39	47.5301	-0.00332733	101.061	0.0821598	nan	10.8737	1		395	8.56907	45.0349	-0.0017097	54.7326	0.249461	nan	9.69184	1
289	85.7312	8.81508	-0.00330334	100.374	0.0950158	nan	13.4229	1		397	28.5007	32.1959	-0.00193907	61.3016	0.153354	nan	20.1891	1
291	142.671	26.919	-0.00233361	72.6013	0.109454	nan	14.4899	1		403	86.9885	12.1737	-0.0029767	91.0192	0.0778607	nan	28.0335	1
293	58.5172	10.5319	-0.00350008	106.009	0.109512	nan	11.4764	1		403	93.6113	39.4137	-0.00322678	98.1813	0.130662	nan	25.7125	1
294	72.6716	5.71291	-0.00280875	86.2092	0.12679	nan	13.4229	1		403	136.129	52.9061	-0.00365222	110.366	0.066985	nan	21.5613	1
294	136.512	40.0348	-0.00286837	87.9166	0.0880114	nan	10.8737	1		409	77.5645	49.4642	-0.00313835	95.6487	0.115921	nan	42.9554	1
295	101.232	52.0219	-0.00284138	87.1437	0.117019	nan	23.8776	1		411	135.477	45.7473	-0.0015694	50.7145	0.26747	nan	17.5747	1
296	17.2943	18.9028	-0.00308725	94.1852	0.0947999	nan	6.28651	1		412	132.843	26.1265	-0.0033048	100.416	0.0731711	nan	15.1645	1
296	25.0404	51.8871	-0.00110491	37.4115	0.374087	nan	32.5275	1		412	121.069	35.6836	-0.00442305	132.442	0.123857	nan	15.1645	1
298	60.1893	21.8859	-0.00309871	94.5134	0.188199	nan	11.4764	1		416	46.6348	46.7358	-0.00347733	105.357	0.104146	nan	35.3018	1
298	63.5134	52.8498	-0.00295895	90.5107	0.11238	nan	16.9192	1		417	25.5214	18.4437	-0.00306428	93.5273	0.0854493	nan	35.3018	1
300	110.08	29.8444	-0.00246374	76.328	0.173858	nan	7.99577	1		418	122.035	30.031	-0.00340785	103.367	0.0780164	nan	18.4569	1
301	22.0837	14.8306	-0.00292118	89.429	0.113338	nan	6.28651	1		420	131.276	46.0078	-0.00357466	108.145	0.0678136	nan	13.0656	1
301	36.0995	21.2973	-0.00346857	105.106	0.0691169	nan	15.4357	1		421	113.146	50.5877	-0.00124207	41.3396	0.304834	nan	13.4341	1
302	58.545	36.6765	-0.00276354	84.9142	0.221115	nan	4.31683	1		424	66.5465	44.1258	-0.00294979	90.2486	0.0665332	nan	22.0906	1
304	55.7107	28.6853	-0.0034964	105.903	0.203804	nan	8.4789	1		425	120.165	39.1332	-0.00578479	171.442	0.0637818	nan	13.0656	1
304	96.2372	29.6318	-0.00363109	109.761	0.16126	nan	13.8449	1		425	44.5914	46.5696	-0.00279294	85.7563	0.111983	nan	22.0906	1
304	39.3034	44.9023	-0.00224019	69.9257	0.24386	nan	20.9261	1		427	94.0363	17.7764	-0.00218474	68.3376	0.143713	nan	33.7441	1
305	109.13	21.9054	-0.00333519	101.286	0.117287	nan	7.99577	1		427	13.8795	43.3063	-0.00204194	64.2479	0.175366	nan	9.98852	1
306	7.22443	25.0031	0.00183773	-58.3992	0.312645	nan	18.0077	1		429	19.527	35.0676	-0.00376299	113.538	0.0512243	nan	9.98852	1
307	111.764	32.904	0.00138706	-45.4921	0.296857	nan	11.3097	1		430	12.9195	10.6099	-0.00305756	93.3349	0.0856152	nan	19.5735	1
307	62.7606	37.6056	-0.00824937	242.027	0.0593579	nan	4.31683	1		431	120.302	38.9602	0.00700863	-206.493	0.0582376	nan	33.7441	1
308	39.5068	22.0059	-0.00341152	103.472	0.0713914	nan	17.5266	1		434	84.7457	47.3349	-0.00332067	100.87	0.116221	nan	36.5297	1
311	120.21	22.4041	-0.00354232	107.218	0.0652032	nan	13.4755	1		436	48.0526	20.7546	-0.00303728	92.754	0.101119	nan	32.706	1
311	139.449	40.0021	-0.00226124	70.5286	0.330606	nan	6.81196	1		436	34.0269	50.3005	-0.0033065	100.464	0.0657825	nan	32.706	1
312	133.238	42.8	-0.00373996	112.879	0.0664215	nan	6.81196	1		437	132.663	14.8555	-0.00240199	74.5595	0.118384	nan	54.8872	1
312	24.436	31.4056	-0.00320767	97.6341	0.0994159	nan	13.5407	1		441	82.7259	37.6351	-0.00333718	101.343	0.0835024	nan	37.5698	1
313	136.609	19.2062	-0.00317742	96.7678	0.131314	nan	16.7075	1		443	120.295	37.8021	0.00897937	-262.934	0.0811206	nan	20.5727	1
314	67.1356	15.5764	-0.00314226	95.7607	0.120529	nan	20.4043	1		445	126.95	18.3356	-0.00378034	114.035	0.0601813	nan	14.7481	1
315	100.089	11.365	-0.00235504	73.2149	0.125179	nan	22.9506	1		447	44.0275	33.6249	-0.00345049	104.588	0.0819318	nan	36.3734	1
315	139.39	53.502	-0.00295362	90.3581	0.0833256	nan	12.3441	1		448	18.5784	7.63701	-0.00258045	79.6708	0.14589	nan	36.3734	1
315	25.463	5.05044	-0.00304257	92.9055	0.100672	nan	26.3751	1		449	141.298	14.9204	-0.00336254	102.069	0.09502	nan	14.7481	1
315	66.2738	35.9625	-0.00191351	60.5697	0.220364	nan	20.4043	1		449	94.0626	18.0431	0.00148431	-48.2775	0.30113	nan	14.1003	1
317	37.9461	32.3158	-0.00308915	94.2398	0.110604	nan	13.5407	1		453	80.7949	22.8166	-0.00279327	85.7658	0.12269	nan	14.1003	1
320	112.32	41.5443	-0.00354755	107.368	0.0719227	nan	25.4615	1		455	135.625	11.4886	-0.00356424	107.846	0.0807052	nan	31.4418	1
321	63.8929	32.6506	-0.00358429	108.42	0.0765603	nan	13.9211	1		455	103.558	9.01471	-0.00367673	111.068	0.0595343	nan	26.6202	1
323	32.142	15.0267	-0.00341597	103.6	0.0835023	nan	16.7862	1		457	120.152	38.86	0.00665027	-196.229	0.0395464	nan	31.4418	1
323	24.8865	30.1639	-0.00344532	104.44	0.0768482	nan	16.7862	1		463	135.396	6.8531	-0.00515766	153.481	0.0357662	nan	45.2293	1
324	50.4679	36.3341	-0.00340722	103.349	0.075337	nan	8.3625	1		464	93.9259	45.4077	-0.00326597	99.3039	0.198115	nan	9.35566	1
324	130.739	23.9654	-0.00137145	45.0453	0.259327	nan	8.00372	1		464	120.508	49.5619	-0.00317204	96.6138	0.0986047	nan	25.6346	1
325	7.07873	21.3428	-0.00338614	102.745	0.0937574	nan	19.8728	1		469	98.1331	37.0514	-0.00339453	102.986	0.0983135	nan	9.35566	1
325	48.945	44.5568	-0.0034882	105.668	0.0717792	nan	8.3625	1		471	16.9323	40.782	-0.00340457	103.273	0.0766009	nan	16.7913	1
328	131.646	31.9176	-0.00324581	98.7265	0.1521	nan	5.92473	1		473	120.211	38.72	-0.00680938	200.786	0.0646637	nan	13.2354	1
330	59.1529	52.6847	-0.0030438	92.9409	0.131354	nan	11.848	1		477	129.245	48.393	-0.00343297	104.087	0.0741617	nan	13.2354	1
330	132.171	37.8191	-0.00143639	46.9052	0.335883	nan	5.92473	1		477	44.4248	16.9063	-0.00332556	101.01	0.0793077	nan	21.9568	1
332	52.637	42.7893	-0.00289351	88.6365	0.0946971	nan	11.848	1		477	66.17	19.9472	-0.00300907	91.9462	0.0870637	nan	14.3165	1
333	80.9464	21.1503	-0.00346666	105.051	0.0595748	nan	33.7741	1		482	74.1526	31.8316	-0.00389671	117.368	0.141419	nan	14.3165	1
334	138.162	25.0051	-0.00320268	97.4913	0.0669373	nan	14.1456	1		483	26.3426	34.4581	-0.00383041	115.469	0.0716517	nan	15.1256	1
335	47.2307	16.0036	-0.00437687	131.12	0.174998	nan	24.4509	1		485	129.359	12.1692	-0.00347392	105.259	0.0738994	nan	20.8252	1
339	97.7723	15.4041	-0.0032461	98.7348	0.070639	nan	9.35132	1		485	89.1582	17.4899	-0.00387133	116.641	0.0585748	nan	11.4714	1
339	23.5463	37.8414	-0.00262867	81.0515	0.110664	nan	12.0568	1		486	105.299	42.0074	-0.00249733	77.29	0.136633	nan	19.1838	1
339	117.079	42.0351	-0.00331638	100.747	0.0577153	nan	10.8599	1		487	29.2359	49.3044	-0.00434558	130.223	0.0535104	nan	15.1256	1
342	40.8081	35.8282	-0.00334304	101.511	0.0684475	nan	6.19748	1		488	112.332	24.1593	-0.00366665	110.779	0.0613527	nan	19.1838	1
342	106.245	11.4472	-0.00311493	94.978	0.0891139	nan	9.35132	1		488	38.6719	21.719	-0.00192196	60.8116	0.16091	nan	17.7284	1
342	61.4566	28.6222	-0.00194913	61.5899	0.217586	nan	9.60275	1		489	97.492	9.60706	-0.00312619	95.3004	0.0917086	nan	11.4714	1
343	12.5678	32.8574	-0.00235362	73.1743	0.199487	nan	12.0568	1		489	80.4858	38.5984	0.00240913	-74.7642	0.222608	nan	22.8206	1
343	108.763	35.0508	-0.00276327	84.9067	0.109964	nan	10.8599	1		491	69.1617	15.4717	-0.00329941	100.261	0.0691891	nan	25.7503	1
344	73.5513	19.8893	-0.00345007	104.576	0.0945586	nan	14.9078	1		493	143.059	45.5341	-0.00314695	95.8951	0.0817728	nan	24.6605	1
344	58.6503	19.4387	-0.00343069	104.021	0.0660574	nan	9.60275	1		494	14.9405	25.8329	-0.00339554	103.015	0.0747286	nan	11.633	1
350	117.854	21.9599	-0.00292114	89.4279	0.0741404	nan	7.88627	1		495	119.667	37.7264	-0.00494443	147.374	0.0825622	nan	8.4542	1
354	141.836	31.2518	-0.00316361	96.3721	0.153404	nan	8.13825	1		496	25.161	31.3888	-0.00339963	103.132	0.0795068	nan	10.9489	1
354	122.377	15.4997	-0.00325022	98.8527	0.0749851	nan	7.88627	1		497	115.627	23.406	-0.00352049	106.593	0.0918136	nan	6.5921	1
355	14.2734	19.7872	-0.0019725	62.2591	0.20503	nan	11.5483	1		497	84.5282	42.8553	-0.00320698	97.6143	0.0745666	nan	16.7521	1
355	111.884	30.7837	-0.00304574	92.9964	0.120494	nan	10.6533	1		498	97.2981	32.0126	-0.00313301	95.4959	0.0891479	nan	16.7521	1
356	67.4724	22.6902	-0.00327443	99.546	0.0713787	nan	8.7975	1		498	124.722	4.80899	-0.00360089	108.896	0.0552288	nan	20.7019	1
358	135.269	26.4449	-0.00373416	112.713	0.0865978	nan	8.13825	1		498	118.458	29.3592	-0.00374576	113.045	0.216772	nan	6.5921	1
358	8.82553	9.60466	-0.00311738	95.0483	0.117603	nan	11.5483	1		499	35.736	34.2253	-0.00344939	104.557	0.0647048	nan	10.9489	1
358	38.6465	13.6854	-0.00247041	76.5192	0.108988	nan	24.4946	1		500	63.0751	12.0487	-0.00364975	110.295	0.0638157	nan	25.9041	1
360	64.3751	10.3325	-0.0031888	97.0935	0.102454	nan	8.19476	1		501	88.6805	15.9715	-0.00546385	162.251	0.0279575	nan	18.2093	1
360	122.746	46.1582	-0.00327914	99.6808	0.0858112	nan	7.57031	1		505	99.606	50.3656	-0.00243786	75.5868	0.145119	nan	23.2501	1
361	62.7557	30.1164	-0.00211571	66.3606	0.187289	nan	6.40495	1		507	46.7398	6.37971	-0.00303297	92.6306	0.0718049	nan	18.6271	1
362	19.3461	53.0875	-0.00176925	56.4382	0.204527	nan	43.8752	1		509	119.826	38.8889	0.00724124	-213.155	0.0540231	nan	14.8072	1
363	60.865	23.9969	-0.00149499	48.5834	0.265322	nan	6.40495	1		509	67.4297	45.2064	-0.00367391	110.987	0.0941688	nan	16.9173	1
363	92.013	50.1781	-0.00400638	120.509	0.0499526	nan	21.5024	1		511	89.5945	26.0786	-0.00307162	93.7377	0.0899934	nan	28.8499	1
364	56.1877	10.6791	-0.00156169	50.4935	0.248619	nan	8.19476	1		511	48.247	30.1631	-0.00360705	109.072	0.0879721	nan	10.5437	1
365	80.6234	4.8213	-0.00298204	91.172	0.154075	nan	17.1575	1		511	110.525	50.4105	-0.00160916	51.8531	0.21799	nan	14.8072	1
365	116.11	49.8018	-0.00336243	102.066	0.083363	nan	7.57031	1		512	143.479	8.53877	-0.00317764	96.7741	0.0676159	nan	21.516	1
365	60.8086	36.8223	-0.00289235	88.6035	0.113307	nan	6.98282	1		514	58.7785	30.6685	-0.00323306	98.3612	0.0629244	nan	10.5437	1
365	70.5567	48.7712	-0.00303363	92.6497	0.142801	nan	15.4208	1		515	134.946	28.2905	-0.00319199	97.1849	0.0634259	nan	21.516	1
369	23.7519	19.7604	-0.00148262	48.2289	0.289605	nan	5.39759	1		517	15.6468	21.664	-0.00324233	98.6268	0.0693555	nan	44.0617	1
369	133.71	10.0998	-0.00363415	109.848	0.0535255	nan	17.0174	1		522	135.9	30.8825	-0.0032648	99.2702	0.0757673	nan	18.8455	1
371	7.1248	27.7241	-0.00251182	77.7051	0.130368	nan	18.4359	1		523	48.8384	44.8262	-0.00346146	104.903	0.0655333	nan	16.0427	1
371	114.944	27.7341	-0.00186354	59.1384	0.173486	nan	7.45472	1		524	64.1068	39.9025	-0.00345851	104.818	0.0610781	nan	16.0427	1
372	61.8172	7.61085	-0.00464874	138.906	0.130769	nan	12.9949	1		526	105.164	24.4851	-0.00301362	92.0766	0.0768756	nan	20.1461	1
373	135.322	27.0407	-0.00332526	101.002	0.130864	nan	15.7528	1		527	119.056	39.3345	-0.0029907	91.4202	0.185079	nan	18.8455	1
373	6.55648	47.48	-0.00334729	101.633	0.183152	nan	19.764	1		530	116.467	7.80862	-0.00334629	101.604	0.0744312	nan	20.1461	1
374	50.1	51.6658	-0.00311767	95.0565	0.248518	nan	10.1377	1		530	11.1029	23.2358	-0.00320036	97.4247	0.074113	nan	9.12661	1
376	113.189	34.9794	-0.00348011	105.437	0.0817932	nan	7.45472	1		531	66.3145	43.216	-0.00321653	97.8878	0.137658	nan	21.6088	1
376	104.256	37.1547	-0.00288402	88.3649	0.17596	nan	9.19398	1		533	13.9694	31.9005	-0.00323699	98.4738	0.0749059	nan	9.12661	1
378	125.029	38.9662	-0.00355897	107.695	0.0816327	nan	6.20336	1		534	80.5534	26.9619	-0.00209461	65.7562	0.196181	nan	21.6088	1
378	119.828	23.8252	-0.00300577	91.8516	0.0695432	nan	12.9804	1		537	119.991	38.9669	-0.00689841	203.336	0.0633859	nan	28.4636	1
378	72.4082	45.7148	-0.00340291	103.226	0.134295	nan	17.5023	1		538	30.1226	42.1793	-0.00278204	85.444	0.103681	nan	19.1463	1
378	55.1387	42.8689	-0.00213217	66.832	0.250898	nan	7.44588	1		540	103.702	10.3582	-0.0023413	72.8215	0.132375	nan	30.7963	1
380	27.9372	23.3585	-0.00406839	122.285	0.0548408	nan	25.2905	1		541	92.6941	47.0343	-0.00316707	96.4712	0.110246	nan	26.5194	1
382	74.1529	10.3369	-0.00331378	100.673	0.113225	nan	18.5876	1		544	45.6812	23.7724	-0.00464987	138.938	0.0709862	nan	5.87682	1
382	130.815	41.2034	-0.00341334	103.524	0.100368	nan	6.20336	1		544	76.9822	25.6704	-0.00304464	92.9648	0.0898479	nan	26.5194	1
383	85.4385	33.5741	-0.00313015	95.4138	0.0731725	nan	4.24816	1		544	13.3153	31.081	-0.00357536	108.165	0.0545705	nan	33.1809	1
385	102.7	27.2014	-0.00271338	83.4776	0.108917	nan	18.4002	1		547	119.829	38.8995	0.00805149	-236.36	0.0452664	nan	19.6837	1
385	74.0957	28.9245	-0.00310342	94.6484	0.0803712	nan	8.60757	1		547	46.8561	29.5306	-0.00350793	106.234	0.0975117	nan	5.87682	1
385	46.1112	40.9459	-0.00178271	56.8234	0.254096	nan	19.8349	1		550	100.455	42.3786	-0.00331265	100.641	0.109731	nan	19.6012	1
386	7.9528	52.3835	-0.00310332	94.6455	0.120329	nan	39.8356	1		551	82.5473	16.5622	-0.00329045	100.005	0.0641809	nan	4.42767	1
388	131.291	13.3997	-0.00313534	95.5626	0.0595194	nan	9.00968	1		551	54.1089	27.357	-0.00349403	105.835	0.0760323	nan	7.57154	1
388	81.1958	33.7905	-0.00243577	75.5269	0.154059	nan	4.24816	1		553	119.737	38.8537	-0.00455774	136.3	0.0654714	nan	19.6012	1
390	65.0159	34.9432	-0.00339632	103.037	0.0807656	nan	10.8935	1		554	86.0355	19.2893	-0.00256576	79.25	0.227478	nan	4.42767	1
392	122.497	26.7084	-0.00151991	49.2971	0.27868	nan	15.9516	1		562	51.7361	35.9007	-0.00221606	69.2345	0.235346	nan	11.3801	1
393	138.016	19.3955	-0.00377176	113.79	0.0531511	nan	9.00968	1		563	109.617	21.0757	-0.00376188	113.506	0.0856866	nan	20.6227	1
393	43.2495	38.3485	-0.00298033	91.1231	0.113846	nan	4.95246	1		563	14.9343	49.5553	-0.00370117	111.768	0.082592	nan	23.8813	1
393	98.5124	27.4138	-0.0039221	118.095	0.0760165	nan	6.17801	1		564	40.7222	43.9921	-0.00348605	105.607	0.0996408	nan	9.09833	1
393	92.471	28.7058	-0.00300197	91.7428	0.202894	nan	6.17801	1		565	9.93265	26.2037	-0.00181693	57.8035	0.220628	nan	23.8813	1
394	90.9837	11.7817	-0.00167028	53.6035	0.351558	nan	6.32893	1		567	119.869	38.97	0.0047783	-142.617	0.0674587	nan	20.6227	1
395	15.3637	11.3909	-0.00275587	84.6946	0.125886	nan	34.5552	1		570	57.7876	16.613	-0.00376173	113.502	0.0695126	nan	10.6823	1
397	38.4583	37.0951	-0.00224154	69.9643	0.199164	nan	4.95246	1		573	62.8816	7.22351	-0.00253799	78.4546	0.11691	nan	10.6823	1
398	86.1923	7.64673	-0.00340653	103.329	0.115335	nan	6.32893	1		574	137.001	49.5309	-0.00354617	107.329	0.0790079	nan	85.3438	1
399	89.3657	49.4305	-0.00208885	65.5913	0.124484	nan	37.6835	1		585	11.625	27.0381	-0.00298295	91.1983	0.099066	nan	36.9471	1
401	21.3388	38.2196	-0.00173228	55.3792	0.212028	nan	17.1563	1		587	104.029	29.267	-0.0012374	41.2059	0.3309	nan	12.7897	1
405	124.004	36.4081	-0.00250927	77.632	0.120957	nan	31.6615	1		588	110.906	18.4834	-0.00317838	96.7952	0.0987615	nan	7.07627	1
405	36.4446	51.5682	-0.00354429	107.275	0.098359	nan	20.1586	1		590	107.406	12.3329	-0.00184151	58.5076	0.223356	nan	7.07627	1
406	43.1128	25.1456	-0.0032754	99.5739	0.0827864	nan	6.50433	1		590	44.9159	43.0632	-0.00259228	80.0093	0.185329	nan	14.1146	1
406	44.1558	15.9465	-0.00184872	58.7139	0.226531	nan	9.25805	1		591	76.7838	18.1493	-0.00293448	89.81	0.100112	nan	15.135	1
407	127.482	4.93817	-0.00348726	105.642	0.0945742	nan	31.6615	1		592	89.9177	10.6282	-0.00281142	86.2856	0.0824784	nan	15.135	1
411	20.3997	44.3945	-0.00336146	102.039	0.0665682	nan	29.7726	1		592	120.185	38.1408	-0.00358856	108.543	0.116785	nan	18.4324	1
411	48.6533	28.5528	-0.00118434	39.6864	0.370307	nan	6.50433	1		594	131.829	22.5069	-0.00358879	108.549	0.0529236	nan	19.4939	1
413	137.098	52.3218	-0.00392322	118.127	0.0616243	nan	34.4544	1		594	31.3757	47.0488	-0.0036642	110.709	0.056767	nan	14.1146	1
413	143.287	16.6643	0.00146914	-47.843	0.370717	nan	10.0922	1		595	5.07478	50.2104	-0.00325827	99.0833	0.0955903	nan	22.487	1
414	140.284	7.02933	-0.00119449	39.977	0.364071	nan	10.0922	1		596	71.7135	42.9443	-0.00334746	101.638	0.0844926	nan	25.308	1
415	110.08	30.9406	-0.00345441	104.701	0.0639124	nan	21.4096	1		600	106.095	30.2071	-0.00335491	101.851	0.0615551	nan	16.5411	1
415	64.9341	20.4992	-0.00172442	55.154	0.226121	nan	18.1638	1		601	134.776	15.1254	-0.00313362	95.5132	0.0697764	nan	27.6664	1
417	101.555	11.3014	-0.00124173	41.33	0.273685	nan	21.4096	1		601	120.291	38.6972	-0.00478174	142.715	0.164824	nan	16.5411	1
419	22.2233	9.3224	-0.00307446	93.8189	0.103591	nan	33.847	1		603	8.92205	26.7932	-0.00340827	103.379	0.0721188	nan	97.2334	1
419	137.145	47.4396	-0.0021291	66.7441	0.150378	nan	31.6979	1		609	87.5181	30.304	-0.00202413	63.7378	0.158526	nan	72.5214	1
419	51.7261	48.8872	-0.00144271	47.086	0.237403	nan	20.3962	1		616	55.6299	16.5568	-0.00263878	81.3412	0.0882993	nan	14.2732	1
421	89.5022	52.7583	-0.00323646	98.4587	0.119975	nan	37.9739	1		616	45.1757	51.9082	-0.00352138	106.619	0.0551244	nan	11.6277	1
422	32.7137	41.5027	-0.00563247	167.08	0.0359709	nan	20.3962	1		617	134.054	38.0467	-0.00341789	103.655	0.0773023	nan	14.1021	1
428	74.6393	26.7583	-0.00248853	77.0381	0.185549	nan	23.2368	1		617	41.3783	17.3403	-0.00309208	94.3236	0.080944	nan	14.2732	1
428	5.29763	50.3072	-0.00173385	55.4241	0.27635	nan	22.5097	1		617	119.961	38.5713	-0.004078	122.56	0.0952572	nan	14.1021	1
429	36.6399	47.6137	-0.00357293	108.095	0.0861931	nan	5.42383	1		619	56.797	52.2933	-0.00253064	78.2442	0.167046	nan	11.6277	1
431	95.7346	17.0148	-0.00233764	72.7167	0.125824	nan	23.2368	1		620	99.0759	15.2474	-0.00324181	98.6118	0.0699527	nan	12.5005	1
432	6.86365	27.852	-0.00143987	47.0047	0.33119	nan	19.6233	1		621	108.859	23.0291	-0.00362079	109.466	0.0780481	nan	12.5005	1
433	41.9237	46.3892	-0.00301582	92.1394	0.266118	nan	5.12874	1		622	9.59907	10.7151	-0.00362908	109.703	0.0626028	nan	32.4625	1
434	10.8144	8.63049	-0.00220745	68.988	0.145644	nan	19.6233	1		624	119.99	38.3292	-0.00473377	141.341	0.0840204	nan	18.9209	1
435	129.293	22.5207	-0.00332499	100.994	0.0630123	nan	11.8704	1		630	129.639	17.8571	-0.00154171	49.9215	0.290935	nan	38.3266	1
435	37.1468	48.2561	-0.00331718	100.77	0.179517	nan	5.12874	1		630	62.9214	17.4162	-0.00363406	109.846	0.0723192	nan	28.4034	1
441	142.845	15.564	-0.00313816	95.6433	0.128868	nan	3.36451	1		630	86.9431	50.6858	-0.00325533	98.9989	0.0741204	nan	31.9514	1
441	50.0352	6.73035	-0.00247326	76.6008	0.147438	nan	14.8693	1		632	91.3308	19.0371	-0.00332391	100.963	0.110992	nan	28.4556	1
441	35.2702	8.48819	-0.00480019	143.243	0.0418012	nan	14.8693	1		634	36.0772	26.6974	-0.00359648	108.77	0.056958	nan	27.2383	1
443	104.423	32.5506	-0.00349733	105.93	0.0721092	nan	8.55444	1		636	120.099	38.5382	0.00341472	-103.564	0.116004	nan	34.7547	1
443	118.059	51.2856	-0.00403099	121.214	0.0491981	nan	14.2946	1		636	63.142	23.6285	-0.00316263	96.3442	0.0784489	nan	25.6425	1
445	104.696	46.2117	-0.00321696	97.9002	0.0694732	nan	6.24795	1		643	119.987	38.3	-0.00346304	104.948	0.105873	nan	24.838	1
445	8.70415	48.779	-0.00140689	46.06	0.260484	nan	30.5331	1		644	37.5111	20.276	-0.00355628	107.618	0.0670621	nan	13.0895	1
446	38.899	44.2469	-0.00315805	96.213	0.104748	nan	30.5331	1		645	29.897	30.9232	-0.00389039	117.187	0.0611941	nan	13.0895	1
447	82.855	22.7015	-0.00314075	95.7175	0.107895	nan	15.8709	1		647	122.359	13.5755	-0.00344659	104.477	0.043328	nan	24.838	1
447	69.5477	14.0526	-0.00323969	98.551	0.167853	nan	13.8261	1		648	84.3439	50.413	-0.00326813	99.3656	0.0995975	nan	11.004	1
448	58.674	5.51313	-0.00309491	94.4048	0.223646	nan	13.8261	1		649	98.0094	21.3601	-0.0035598	107.719	0.0817376	nan	25.5635	1
448	107.389	40.5743	-0.00164041	52.748	0.361514	nan	6.24795	1		651	31.5447	45.0329	-0.00352358	106.682	0.08207	nan	25.3399	1
450	117.558	43.0061	-0.00349182	105.772	0.0570601	nan	9.62876	1		651	102.634	48.8532	-0.00329485	100.131	0.10665	nan	7.89576	1
452	38.3305	42.4683	-0.00326073	99.1537	0.0792245	nan	13.7079	1		653	95.2718	51.7052	-0.00317685	96.7513	0.114279	nan	7.89576	1
452	84.5066	44.2316	-0.00336746	102.21	0.0909819	nan	13.2606	1		656	56.0441	38.5608	-0.00349545	105.876	0.0477226	nan	13.9802	1
452	26.6931	49.7124	-0.00360451	108.999	0.0563154	nan	13.7079	1		656	104.303	40.8074	-0.00137228	45.0689	0.223281	nan	8.21699	1
454	73.6968	35.9737	-0.00302102	92.2884	0.108081	nan	13.6031	1		657	51.1419	23.0532	-0.00320245	97.4846	0.0746159	nan	16.2639	1
455	135.83	15.5182	0.00231622	-72.103	0.117802	nan	26.0264	1		658	125.884	9.5826	-0.00288437	88.3748	0.106925	nan	30.0446	1
456	89.7319	32.0439	-0.00139213	45.6375	0.321797	nan	13.2606	1		658	42.1092	37.4352	-0.00316008	96.2711	0.100847	nan	6.81767	1
459	9.20889	41.0476	-0.00390581	117.629	0.0576586	nan	14.3856	1		658	41.5378	44.2288	-0.00338503	102.714	0.101931	nan	6.81767	1
459	27.1194	42.9859	-0.00360446	108.998	0.0558301	nan	10.2287	1		660	74.7302	19.4202	-0.0024027	74.58	0.158599	nan	11.7463	1
460	38.999	30.9164	-0.0032447	98.6946	0.0998574	nan	10.4799	1		661	81.9867	28.657	-0.00335244	101.78	0.0665673	nan	11.7463	1
461	12.8838	21.3279	-0.00320112	97.4466	0.0733281	nan	6.87475	1		661	119.968	39.0389	0.00560142	-166.191	0.0828771	nan	15.7642	1
461	59.2722	11.0287	-0.00228547	71.2226	0.130765	nan	12.4746	1		663	55.0521	20.5992	-0.00293369	89.7873	0.108917	nan	19.7133	1
463	128.196	15.0943	-0.00285256	87.4637	0.118593	nan	27.905	1		664	140.264	14.1361	-0.00325395	98.9595	0.0966851	nan	31.4076	1
463	116.011	40.1983	-0.00346377	104.969	0.0813703	nan	21.5641	1		667	121.393	50.8682	-0.0034054	103.297	0.102955	nan	12.6529	1
463	53.6583	29.6131	-0.00284827	87.3411	0.285075	nan	14.7171	1		668	98.934	50.2727	-0.00240959	74.7773	0.164935	nan	22.467	1
463	95.431	33.758	-0.00354963	107.428	0.133798	nan	13.3821	1		668	120.17	38.2746	0.00358767	-108.517	0.0901249	nan	8.40718	1
464	83.6316	40.071	-0.00321848	97.9437	0.178475	nan	13.3821	1		670	128.469	36.9336	-0.00375789	113.392	0.0679779	nan	8.34861	1
464	47.5529	15.3033	-0.00314972	95.9743	0.0956171	nan	12.4746	1		675	52.453	37.068	-0.00262833	81.042	0.102746	nan	9.6168	1
464	14.9865	27.8732	-0.00163754	52.6658	0.27055	nan	6.87475	1		675	14.243	46.6554	-0.00347564	105.309	0.0575714	nan	12.7725	1
464	28.7048	32.8809	-0.00212526	66.6341	0.203191	nan	6.89675	1		675	120.13	36.534	-0.00372002	112.308	0.187361	nan	8.34861	1
467	32.7594	27.3019	-0.00368671	111.354	0.0781363	nan	6.89675	1		676	10.0847	34.5788	-0.00353438	106.991	0.0636526	nan	12.7725	1
469	112.467	25.5041	-0.00325868	99.095	0.0950055	nan	19.9389	1		679	49.2008	46.1182	-0.00298164	91.1605	0.0614534	nan	9.6168	1
474	137.459	12.3601	-0.00335558	101.87	0.0558658	nan	26.4756	1		683	30.2823	5.60452	-0.00369149	111.491	0.0585663	nan	36.4963	1
474	115.076	45.2715	-0.00355794	107.666	0.0706779	nan	14.311	1		683	121.272	11.449	-0.00365824	110.538	0.0587049	nan	27.1784	1
476	80.6594	11.5673	-0.00311706	95.039	0.0679253	nan	11.7886	1		683	54.6355	32.7873	-0.0032613	99.1701	0.0869225	nan	14.3961	1
476	100.766	45.2087	-0.00196935	62.1687	0.17628	nan	14.311	1		685	120.163	38.6047	0.0073564	-216.453	0.0335661	nan	23.1707	1
478	30.7353	45.1325	-0.00330429	100.401	0.106142	nan	22.9314	1		687	79.7902	12.0807	-0.00346245	104.931	0.0872021	nan	30.0423	1
478	55.3106	14.2451	0.00157447	-50.8596	0.316439	nan	8.48678	1		688	137.89	53.5254	-0.00327097	99.447	0.061042	nan	23.1707	1
479	47.908	18.3956	-0.00299648	91.5857	0.122163	nan	8.48678	1		689	70.3923	40.6153	-0.00314311	95.785	0.156851	nan	12.318	1
479	92.3605	13.0015	0.00180535	-57.472	0.241933	nan	11.7886	1		691	52.0798	33.5763	-0.00288706	88.4519	0.0882244	nan	19.6188	1
479	71.3514	28.8933	0.00138061	-45.3076	0.313193	nan	19.668	1		694	84.4271	6.55433	-0.00241903	75.0476	0.103702	nan	23.0814	1
480	41.3769	24.8198	-0.00190262	60.2579	0.177596	nan	9.16112	1		694	74.6478	29.0556	-0.00343702	104.203	0.0894526	nan	10.4664	1
482	129.704	38.9741	-0.00127179	42.1908	0.341559	nan	4.20199	1		699	67.1008	21.8039	-0.00182784	58.1161	0.172516	nan	10.4664	1
482	102.741	42.1892	-0.00156919	50.7085	0.32245	nan	24.3348	1		702	77.0123	7.41135	-0.00339524	103.006	0.147	nan	17.0251	1
485	142.096	13.9414	-0.00333859	101.384	0.0858518	nan	24.9413	1		704	7.53413	6.78237	-0.00132665	43.7622	0.270726	nan	23.2551	1
487	130.871	51.251	-0.0012082	40.3698	0.317887	nan	12.3321	1		705	140.54	47.2301	-0.00374371	112.986	0.066174	nan	22.678	1
488	120.453	26.338	-0.00334825	101.66	0.0555409	nan	16.8267	1		706	93.4167	11.9662	-0.00201067	63.3523	0.20568	nan	17.0251	1
488	80.5935	53.4313	-0.00280022	85.9649	0.115801	nan	30.7934	1		706	115.246	47.8911	-0.00300864	91.9339	0.0671227	nan	9.4764	1
488	18.0299	25.1767	-0.00162169	52.2119	0.228052	nan	19.2466	1		709	19.8943	26.4808	-0.00335241	101.779	0.076452	nan	15.7657	1
488	132.588	37.9948	-0.00164644	52.9207	0.209951	nan	13.3671	1		710	119.286	39.319	-0.006544	193.186	0.182336	nan	9.4764	1
489	19.3283	44.3795	-0.00370548	111.891	0.0937124	nan	4.79656	1		712	47.0058	11.2358	-0.00322818	98.2215	0.102023	nan	25.5598	1
491	65.4424	11.6733	-0.00166082	53.3327	0.233152	nan	6.27156	1		712	21.4498	10.792	-0.0033301	101.141	0.0732381	nan	15.7657	1
492	55.138	36.1036	-0.0027547	84.6612	0.147461	nan	19.7056	1		712	129.649	15.2956	-0.00338375	102.677	0.0578032	nan	14.8022	1
494	15.7685	14.3905	-0.00324086	98.5846	0.0943748	nan	21.272	1		713	66.8903	43.2212	-0.00342187	103.769	0.174136	nan	37.6624	1
494	32.8064	27.1266	-0.00353357	106.968	0.0641447	nan	19.9215	1		713	125.523	51.1082	-0.00313719	95.6156	0.0942242	nan	13.3372	1
494	17.5423	39.9279	-0.00366258	110.662	0.079401	nan	4.79656	1		716	119.903	38.8588	0.00541223	-160.772	0.058742	nan	13.4773	1
494	133.519	44.295	-0.00261863	80.7641	0.110423	nan	13.2603	1		717	143.231	21.1816	-0.00312581	95.2897	0.093289	nan	10.0489	1
495	130.475	27.0926	-0.00357878	108.263	0.0906193	nan	6.31934	1		719	143.406	31.2289	-0.00309102	94.2932	0.25099	nan	10.0489	1
495	59.2991	16.8423	-0.00197093	62.214	0.215589	nan	6.4487	1		720	54.3103	30.2438	-0.00355729	107.647	0.249934	nan	66.1557	1
496	127.324	32.5706	-0.00210651	66.097	0.326988	nan	6.31934	1		727	120.279	38.4928	-0.00912065	266.981	0.0329711	nan	28.7096	1
498	121.435	26.4656	-0.00307417	93.8106	0.0819786	nan	8.4828	1		728	136.655	14.9112	-0.0036	108.87	0.0910094	nan	28.7096	1
498	111.32	15.0083	-0.00208375	65.4452	0.149062	nan	7.74346	1		730	5.76479	12.0814	-0.00319941	97.3975	0.0791298	nan	45.0036	1
499	130.126	9.5705	-0.00322593	98.1571	0.0863411	nan	6.8518	1		730	48.4662	26.291	-0.00224798	70.1488	0.173326	nan	45.0036	1
500	68.5299	12.871	-0.00124568	41.443	0.342854	nan	10.0488	1		735	130.949	10.5825	-0.00300432	91.8102	0.10837	nan	63.8861	1
501	105.309	19.8894	-0.00293034	89.6914	0.119544	nan	7.74346	1		736	77.8083	46.0444	-0.00309271	94.3418	0.0685491	nan	17.6953	1
502	19.3857	33.3994	-0.00372813	112.54	0.064739	nan	43.3852	1		737	43.704	19.0987	-0.00309263	94.3394	0.0773419	nan	26.388	1
503	136.888	10.6743	-0.00334699	101.624	0.099673	nan	6.8518	1		739	9.20806	15.6284	-0.00332189	100.905	0.0804406	nan	34.6701	1
503	61.9286	41.9072	-0.00155614	50.3347	0.31278	nan	29.1488	1		740	61.9799	38.1334	-0.00556755	165.22	0.0355241	nan	17.6953	1
504	105.031	35.96	-0.00344076	104.31	0.117682	nan	16.073	1		742	45.1369	53.0794	-0.00220415	68.8934	0.138655	nan	22.5182	1
508	90.7889	45.9976	-0.00298469	91.2479	0.163138	nan	17.4235	1		745	35.8299	14.5016	-0.00252398	78.0532	0.113657	nan	16.5929	1
509	112.582	14.1868	-0.00320075	97.4358	0.0898857	nan	21.6288	1		746	78.6308	48.2415	-0.00350611	106.181	0.0575802	nan	31.9024	1
509	138.041	9.36582	0.0023611	-73.3884	0.149521	nan	22.8563	1		748	46.7617	46.7818	-0.00119473	39.9839	0.320048	nan	23.2594	1
511	22.9464	37.7016	-0.00350128	106.043	0.079357	nan	28.7697	1		750	30.4521	30.1989	-0.00561808	166.668	0.0379418	nan	8.69321	1
511	77.0845	28.4648	-0.00300663	91.8765	0.105127	nan	19.7645	1		751	141.781	51.5458	-0.00211601	66.3693	0.171368	nan	63.2363	1
512	60.3332	38.9543	-0.00325408	98.9632	0.0882443	nan	10.2053	1		752	25.6526	22.9507	-0.003291	100.021	0.0883316	nan	8.69321	1
516	52.3143	19.1591	-0.00209911	65.8853	0.169155	nan	21.3577	1		753	17.9844	30.1408	-0.00287618	88.1402	0.104737	nan	10.5119	1
516	51.1464	43.3986	-0.00310328	94.6444	0.0740928	nan	10.2053	1		757	22.5769	50.9558	-0.00345894	104.83	0.0572198	nan	21.3155	1
517	82.9124	22.3257	-0.00112568	38.0062	0.355546	nan	28.0416	1		764	84.5582	10.7832	-0.00366469	110.723	0.0592263	nan	49.8375	1
517	122.467	28.5824	-0.00193405	61.1578	0.1674	nan	28.2106	1		767	57.7872	52.82	0.00418412	-125.599	0.0508946	nan	36.1508	1
522	20.0832	35.7385	-0.00328513	99.8524	0.0951492	nan	11.4289	1		771	92.4868	42.6801	-0.00353254	106.938	0.0564309	nan	31.7707	1
522	143.728	10.0411	-0.00172181	55.0795	0.198395	nan	15.7253	1		774	135.119	7.98077	-0.00318868	97.0902	0.0905846	nan	24.1151	1
524	29.9966	30.0514	-0.00328502	99.8495	0.0710136	nan	11.4289	1		775	26.5884	28.3911	-0.00316088	96.294	0.0829677	nan	17.3451	1
526	74.0634	25.1497	-0.0035062	106.184	0.226749	nan	5.85822	1		776	67.2179	23.4224	-0.00271045	83.3939	0.19592	nan	19.5909	1
527	8.84227	7.72389	-0.00324271	98.6375	0.0859671	nan	30.1857	1		777	11.3598	36.6944	-0.00547049	162.441	0.0330025	nan	16.5589	1
527	101.47	6.82015	-0.00296017	90.5458	0.120658	nan	26.8114	1		778	120.089	38.361	-0.00662765	195.582	0.066828	nan	15.6693	1
527	128.28	7.10252	-0.00127248	42.2107	0.265956	nan	15.7253	1		779	86.4991	26.8925	-0.00358602	108.47	0.0620743	nan	10.2929	1
527	75.003	19.3674	-0.00331169	100.613	0.147487	nan	5.85822	1		781	100.238	5.34564	-0.00289312	88.6255	0.116375	nan	21.706	1
527	109.249	33.9041	-0.00312539	95.2775	0.0735844	nan	21.3935	1		782	135.377	34.9239	-0.00313195	95.4655	0.0623693	nan	15.5063	1
528	52.2397	19.1129	0.00223904	-69.8928	0.161832	nan	22.6433	1		782	51.9175	25.6821	-0.00324108	98.591	0.0874575	nan	21.2738	1
533	26.7049	8.31259	-0.00331461	100.697	0.076822	nan	23.9618	1		782	27.2047	31.8845	-0.00369031	111.457	0.0658054	nan	7.61673	1
535	16.5886	50.0409	-0.0015187	49.2622	0.300423	nan	23.8842	1		782	83.4378	36.7196	-0.00258355	79.7594	0.110133	nan	10.2929	1
536	11.3785	26.7319	-0.00310985	94.8324	0.0901277	nan	23.8842	1		784	30.6519	25.0925	-0.0029787	91.0764	0.125105	nan	7.61673	1
537	51.6874	11.318	-0.00195992	61.8988	0.272809	nan	13.7856	1		786	120.29	38.509	-0.00753681	221.62	0.0412054	nan	15.5063	1
539	127.749	50.7059	-0.0012477	41.501	0.32036	nan	35.3336	1		788	95.6877	48.4083	-0.00333225	101.202	0.069555	nan	25.9967	1
540	60.6931	39.3281	-0.0019643	62.0243	0.346698	nan	16.37	1		790	121.274	4.94792	-0.00312235	95.1905	0.28186	nan	18.6255	1
541	37.9399	10.2937	-0.00135643	44.6148	0.284203	nan	13.7856	1		790	55.3235	19.1066	-0.00345033	104.584	0.0757178	nan	14.731	1
543	112.322	18.918	-0.00331695	100.764	0.0696235	nan	16.6717	1		790	72.7566	36.161	-0.00319887	97.382	0.09122	nan	24.3879	1
544	11.6681	13.1212	-0.00369011	111.451	0.0776892	nan	26.4234	1		791	127.984	22.3227	-0.00353146	106.907	0.0773615	nan	13.9445	1
546	30.6269	36.8296	-0.00259853	80.1884	0.106021	nan	13.6839	1		794	43.7369	28.2035	-0.00351299	106.378	0.0667041	nan	14.731	1
546	86.5039	21.1762	-0.00185097	58.7786	0.242352	nan	25.9169	1		796	120.412	34.0319	-0.00304843	93.0734	0.244084	nan	13.255	1
547	37.1302	48.8694	-0.00371667	112.212	0.0630264	nan	13.6839	1		797	123.115	21.0555	-0.00212145	66.5249	0.149171	nan	13.255	1
548	127.985	13.2062	-0.00321896	97.9574	0.0803154	nan	16.6717	1		797	29.6109	42.8049	-0.0039392	118.585	0.0653298	nan	20.3161	1
552	34.2009	15.4147	-0.00396837	119.42	0.0584759	nan	26.03	1		798	142.11	45.038	-0.00314918	95.9589	0.107162	nan	13.6741	1
554	106.867	47.4734	-0.00348166	105.481	0.079375	nan	10.7775	1		800	82.2244	33.5658	-0.0036065	109.057	0.107709	nan	33.0518	1
554	41.4692	40.4094	-0.00331385	100.675	0.100491	nan	26.03	1		800	130.371	52.0507	-0.00323266	98.3499	0.0851367	nan	13.6741	1
559	111.638	37.8092	-0.00327212	99.48	0.0809531	nan	10.7775	1		803	11.7403	48.005	-0.00321514	97.8481	0.0831488	nan	71.9479	1
560	137.799	39.1109	-0.00371658	112.209	0.0570752	nan	26.1936	1		805	114.508	40.6489	-0.00246559	76.3812	0.272097	nan	6.66633	1
565	95.252	50.0875	-0.00217487	68.0549	0.288961	nan	38.5276	1		807	120.033	36.9185	0.00264356	-81.4781	0.24142	nan	6.66633	1
567	56.7315	50.8253	-0.00161786	52.1023	0.346324	nan	16.6185	1		811	29.5887	19.0661	-0.00321732	97.9104	0.0839649	nan	37.4026	1
573	96.192	39.783	-0.00157102	50.7607	0.251942	nan	21.9457	1		813	119.847	36.795	-0.00427637	128.241	0.111839	nan	27.1835	1
573	135.078	45.8148	-0.00334273	101.502	0.0741446	nan	4.80621	1		814	14.4763	53.2797	-0.00537291	159.646	0.0331705	nan	9.20148	1
573	78.4709	26.8379	-0.00192421	60.876	0.154765	nan	21.9457	1		816	132.069	12.5139	0.00142605	-46.609	0.301455	nan	27.1835	1
575	45.7193	17.1694	-0.00284214	87.1654	0.154752	nan	22.5569	1		818	10.4654	44.9984	-0.00292096	89.4228	0.115493	nan	9.20148	1
576	112.762	23.6123	-0.00323053	98.2888	0.0792909	nan	23.1528	1		821	115.386	46.7012	-0.00295866	90.5025	0.116369	nan	4.42249	1
576	34.0649	39.8458	-0.00186032	59.0462	0.204935	nan	16.7315	1		821	56.2063	21.3969	-0.00315968	96.2597	0.169286	nan	18.7267	1
578	139.337	43.5883	-0.00285441	87.5167	0.15001	nan	4.80621	1		822	54.5375	40.0491	-0.00294978	90.248	0.229872	nan	18.7267	1
578	24.8989	25.8483	-0.00284051	87.1187	0.122795	nan	7.52501	1		822	119.457	37.1878	0.00218696	-68.4013	0.131392	nan	8.78817	1
579	89.2113	13.9845	-0.00335501	101.854	0.168889	nan	25.4426	1		824	25.3463	9.01441	-0.00291601	89.281	0.12252	nan	20.1705	1
581	24.1382	18.3619	-0.00332082	100.875	0.100534	nan	7.52501	1		825	119.747	45.9711	-0.0032054	97.5691	0.126489	nan	4.42249	1
582	16.7482	48.519	-0.00492697	146.874	0.0366911	nan	24.0914	1		828	28.7439	28.8967	-0.00327623	99.5976	0.0749737	nan	20.1705	1
582	49.681	19.6426	-0.00304003	92.8328	0.0821394	nan	13.6457	1		829	54.6136	14.682	-0.00225688	70.4036	0.344122	nan	29.5178	1
582	55.8254	31.8267	-0.00121295	40.5058	0.346674	nan	13.6457	1		829	119.633	38.9774	-0.00284996	87.3893	0.165739	nan	6.99464	1
583	28.6558	10.5251	-0.00388698	117.089	0.0729233	nan	9.04565	1		833	106.952	21.2938	-0.00333344	101.236	0.0655929	nan	21.7607	1
586	33.4356	23.0124	-0.00342073	103.736	0.0662969	nan	10.3955	1		839	61.2218	43.6354	-0.00228479	71.203	0.132846	nan	35.5797	1
586	66.0934	51.9812	-0.00327556	99.5785	0.19703	nan	18.6629	1		841	102.738	12.1435	-0.00331777	100.787	0.0910048	nan	21.025	1
587	89.6779	41.8247	-0.00353794	107.093	0.125316	nan	16.4381	1		843	144.07	22.8448	-0.00329696	100.191	0.0647786	nan	21.4514	1
588	139.337	35.3251	-0.00318331	96.9364	0.0924897	nan	24.0405	1		844	51.6023	9.38073	-0.00340585	103.31	0.0796409	nan	19.5815	1
588	74.5675	35.353	-0.00261762	80.7352	0.244317	nan	12.869	1		844	32.0965	11.1003	-0.00332373	100.958	0.0950654	nan	19.5815	1
590	117.963	24.3215	-0.00371268	112.097	0.0452998	nan	24.0405	1		844	98.359	32.7074	-0.00293293	89.7655	0.071436	nan	21.025	1
590	46.6754	52.9198	-0.00136023	44.724	0.321672	nan	19.4408	1		846	125.099	12.8311	-0.00333004	101.139	0.062418	nan	21.4514	1
594	66.9666	5.58217	-0.00348498	105.576	0.119199	nan	40.7194	1		852	119.406	37.6707	-0.00198835	62.7131	0.173987	nan	21.4819	1
596	133.516	41.8226	-0.00365477	110.439	0.0708994	nan	9.77911	1		853	113.594	11.407	-0.00184699	58.6646	0.221081	nan	12.9268	1
596	37.8167	48.8915	-0.00335584	101.878	0.0902032	nan	23.8069	1		854	136.218	51.0439	-0.00313503	95.5538	0.0637759	nan	21.4819	1
596	61.6199	49.3114	-0.00164996	53.0216	0.21586	nan	6.86956	1		857	104.607	20.6989	-0.00329182	100.044	0.0821537	nan	12.9268	1
598	111.062	9.05168	-0.00375247	113.237	0.0894711	nan	16.4131	1		860	120.248	38.9106	-0.00562245	166.793	0.0556832	nan	16.1083	1
599	131.417	51.3738	-0.00302095	92.2865	0.10089	nan	9.77911	1		861	131.854	52.8488	-0.00360931	109.137	0.0851429	nan	6.44124	1
600	137.381	8.05731	-0.00302497	92.4017	0.0871197	nan	26.3369	1		863	66.4697	48.809	-0.00350282	106.087	0.0905914	nan	34.4026	1
601	65.9268	35.4663	-0.00330848	100.521	0.0779149	nan	4.11189	1		864	134.252	46.8707	-0.00330029	100.287	0.117335	nan	6.44124	1
603	98.1506	19.1844	-0.00310383	94.6601	0.0966729	nan	16.4131	1		866	40.1193	26.6913	-0.00300892	91.9419	0.0816303	nan	34.4026	1
604	105.843	34.6767	-0.00357506	108.156	0.0836448	nan	17.2969	1		870	120.112	38.998	0.00526898	-156.67	0.0616732	nan	41.9701	1
604	20.502	40.7186	-0.00129486	42.8516	0.310691	nan	45.7274	1		871	12.3952	5.94305	-0.00360349	108.97	0.0858218	nan	34.6283	1
605	126.305	53.2871	-0.00184441	58.5906	0.214764	nan	18.7619	1		879	108.594	46.6312	-0.00297803	91.0572	0.0805424	nan	15.2911	1
606	69.8284	34.1682	-0.00320998	97.7001	0.0801918	nan	4.11189	1		880	124.734	22.4523	-0.00333205	101.196	0.0578073	nan	14.8554	1
609	125.423	30.9706	-0.00326959	99.4075	0.0724903	nan	9.64796	1		881	28.428	34.2969	-0.00333586	101.305	0.0702794	nan	18.4749	1
609	139.359	24.4809	-0.00143168	46.7702	0.291703	nan	15.3731	1		881	78.8771	26.0183	-0.00316336	96.3651	0.0608371	nan	26.858	1
611	67.7583	13.6388	-0.00599302	177.406	0.0348754	nan	20.6335	1		884	38.8881	19.0684	-0.00329644	100.177	0.0836219	nan	18.4749	1
612	62.292	45.0404	-0.00328214	99.7669	0.0840962	nan	13.5834	1		885	85.1593	52.1313	-0.00854372	250.457	0.055335	nan	25.5467	1
612	89.729	35.5713	-0.0018479	58.6906	0.154742	nan	24.0663	1		885	59.6192	52.7113	-0.00346014	104.865	0.124636	nan	25.5467	1
614	120.521	22.6609	-0.00340398	103.256	0.0613104	nan	9.64796	1		890	130.588	8.85178	-0.00378492	114.166	0.0622318	nan	30.5654	1
614	29.7833	21.916	-0.00128074	42.4472	0.274529	nan	37.6883	1		893	54.5169	14.3417	-0.0028446	87.2358	0.122323	nan	18.4449	1
615	123.183	6.34908	-0.0029079	89.0487	0.095843	nan	16.5277	1		893	32.7165	12.948	-0.00175729	56.0955	0.213774	nan	7.21853	1
617	73.2311	53.0929	-0.00330547	100.435	0.0702565	nan	13.5834	1		893	6.25142	7.61027	-0.00339854	103.101	0.0805415	nan	26.998	1
619	55.2492	49.6991	-0.00333338	101.235	0.102513	nan	18.2994	1		895	119.184	37.2102	-0.00216213	67.69	0.165055	nan	30.5654	1
621	143.448	37.2205	-0.00157864	50.9792	0.29969	nan	15.399	1		898	37.4043	7.45877	-0.00296396	90.6543	0.0947942	nan	7.21853	1
623	108.442	26.1088	-0.002914	89.2234	0.124337	nan	21.6123	1		899	74.6078	42.4596	-0.0026162	80.6945	0.182044	nan	29.5474	1
624	128.246	34.7632	-0.00294817	90.202	0.0879504	nan	15.399	1		900	69.6097	13.338	-0.0031999	97.4116	0.196862	nan	29.5474	1
624	76.0685	15.4176	-0.00369378	111.556	0.219217	nan	21.5525	1		908	87.4542	8.779	-0.00306576	93.5698	0.108171	nan	32.0818	1
627	105.368	51.2783	-0.00353888	107.12	0.0498128	nan	25.3565	1		908	58.0722	46.8927	-0.00350764	106.225	0.0531399	nan	17.9652	1
628	54.6608	12.923	-0.00181778	57.8278	0.188731	nan	21.5525	1		909	99.9704	38.3186	-0.0030348	92.6832	0.0795286	nan	14.2278	1
630	64.613	45.3009	-0.00367616	111.052	0.185599	nan	33.8729	1		909	12.1235	28.7484	-0.00327198	99.4758	0.0767467	nan	24.1016	1
634	93.3368	6.43907	-0.00277203	85.1575	0.160425	nan	34.6316	1		912	24.243	49.5812	-0.003442	104.345	0.0674441	nan	17.824	1
635	131.58	39.0714	-0.0019543	61.7378	0.165425	nan	24.4685	1		912	40.633	42.5769	-0.00348995	105.718	0.0614943	nan	13.5336	1
638	91.5319	41.0236	-0.00213169	66.8184	0.161016	nan	16.7386	1		914	91.6767	49.8791	-0.00302723	92.4663	0.0809265	nan	14.2278	1
640	107.816	44.8983	-0.00460826	137.747	0.0416806	nan	7.65826	1		915	102.091	24.4736	-0.00321133	97.739	0.0954756	nan	10.4526	1
640	26.4721	48.5233	-0.00198016	62.4785	0.271279	nan	5.82711	1		917	52.3349	49.376	-0.0035359	107.035	0.0789994	nan	13.5336	1
641	131.756	46.826	-0.00330605	100.452	0.103732	nan	24.0174	1		917	93.919	17.9569	-0.0034262	103.893	0.0952851	nan	10.4526	1
643	37.9638	15.2335	-0.00214287	67.1384	0.20294	nan	7.33554	1		920	133.052	51.5989	-0.00373457	112.724	0.0582221	nan	41.1625	1
645	57.6494	12.5145	-0.00150188	48.7807	0.336354	nan	12.5764	1		920	24.7258	24.3838	-0.00335465	101.844	0.0504694	nan	21.7138	1
646	45.2884	14.8327	-0.00124931	41.5471	0.262413	nan	7.33554	1		921	99.3168	7.29034	-0.00330919	100.541	0.118135	nan	11.9546	1
649	122.546	48.8508	-0.00317008	96.5576	0.0867557	nan	15.8839	1		925	6.68366	12.3019	-0.00330125	100.314	0.0863627	nan	21.7138	1
652	122.479	4.85513	-0.00333268	101.214	0.0598892	nan	39.957	1		930	119.611	39.5565	0.00216969	-67.9066	0.281327	nan	18.9762	1
655	17.8233	36.0197	-0.00324482	98.6981	0.083583	nan	32.0481	1		933	76.1639	48.0138	-0.00343501	104.145	0.221689	nan	39.8713	1
657	142.496	48.8365	-0.00288072	88.2702	0.11074	nan	8.73334	1		934	36.0537	20.1539	-0.0032909	100.018	0.0697159	nan	41.165	1
658	49.6023	10.2285	-0.00326675	99.3261	0.0849499	nan	8.8832	1		934	115.46	21.04	-0.0023285	72.4548	0.159206	nan	15.4971	1
658	142.813	33.1481	-0.00218216	68.2636	0.133136	nan	10.7198	1		935	103.216	7.93397	-0.00333413	101.256	0.0721807	nan	8.97935	1
660	42.5696	15.6555	-0.00313181	95.4616	0.100862	nan	8.8832	1		936	100.632	16.5334	-0.00319142	97.1687	0.105394	nan	8.97935	1
660	91.242	36.9741	-0.00112746	38.0575	0.357657	nan	30.9939	1		939	74.7979	6.24551	-0.00349811	105.952	0.0956441	nan	27.8075	1
661	99.7282	7.16454	-0.0015227	49.3769	0.227132	nan	30.9939	1		946	17.8914	23.2152	-0.00340878	103.394	0.0627107	nan	26.4174	1
663	24.1704	12.5237	-0.00361278	109.236	0.0555914	nan	12.3391	1		946	38.5105	39.7297	-0.00337934	102.551	0.065773	nan	11.0511	1
663	136.141	42.7235	-0.00298323	91.2063	0.0846058	nan	11.6708	1		948	58.3612	17.6748	-0.0031574	96.1944	0.125887	nan	29.6727	1
663	131.042	6.21142	-0.00336907	102.256	0.0690049	nan	25.256	1		950	97.4626	22.3297	-0.00333002	101.138	0.0843546	nan	14.8757	1
667	12.8273	17.3802	-0.00333725	101.345	0.0740582	nan	12.2947	1		954	119.78	39.1578	0.0029754	-90.982	0.126796	nan	15.3196	1
667	105.918	8.79791	-0.00353946	107.137	0.0792346	nan	25.256	1		955	58.9047	12.7125	-0.00298744	91.3268	0.105719	nan	39.7392	1
668	48.8863	45.5429	-0.00364643	110.2	0.0583714	nan	7.52545	1		955	109.709	13.8843	-0.00338222	102.633	0.0663446	nan	14.1324	1
670	64.7248	20.7849	-0.00280408	86.0754	0.142254	nan	25.7455	1		957	97.8528	21.5763	-0.00319786	97.3532	0.134416	nan	14.1324	1
672	22.4889	24.9837	-0.00314833	95.9346	0.0817347	nan	12.2947	1		959	108.956	49.9987	-0.00198284	62.5553	0.151753	nan	15.3196	1
672	43.8548	39.9468	-0.00413578	124.215	0.137963	nan	7.52545	1		960	11.9931	32.0746	-0.0034072	103.349	0.0645232	nan	27.6603	1
672	109.81	39.6293	-0.00186017	59.042	0.21528	nan	21.2403	1		961	39.3569	28.0358	-0.00316761	96.4867	0.0849603	nan	27.6603	1
672	71.7999	45.5392	-0.00247352	76.6083	0.364511	nan	3.52421	1		961	81.5526	35.5465	-0.00197478	62.3245	0.172347	nan	11.0915	1
673	88.6774	37.491	-0.00310346	94.6496	0.0762776	nan	15.2754	1		964	71.5947	40.4312	-0.00232014	72.2154	0.285874	nan	11.0915	1
675	119.013	14.9183	-0.00171725	54.9488	0.211409	nan	19.7438	1		966	125.58	19.9436	-0.00334306	101.512	0.0874815	nan	17.4309	1
676	35.0195	26.9787	-0.00322359	98.09	0.139175	nan	6.6535	1		966	119.538	36.2938	-0.00230268	71.7152	0.239339	nan	17.4309	1
678	40.9008	31.2547	-0.00327385	99.5296	0.143252	nan	6.36307	1		973	85.5177	14.7844	-0.003302	100.336	0.198309	nan	33.0826	1
679	7.53492	34.6227	-0.00338511	102.716	0.11003	nan	18.2932	1		976	135.349	6.45914	-0.00337111	102.315	0.0891862	nan	41.3409	1
679	61.3062	48.8625	-0.00227364	70.8836	0.106135	nan	12.2781	1		976	52.5591	11.9228	-0.00367876	111.126	0.12313	nan	33.0826	1
679	41.3423	24.907	0.00219658	-68.6768	0.309535	nan	6.36307	1		978	19.9424	20.7402	-0.00374603	113.052	0.0658464	nan	33.7875	1
680	119.801	34.6464	-0.00312757	95.3401	0.103205	nan	19.7438	1		978	115.328	42.6285	-0.00338006	102.571	0.198354	nan	40.7916	1
681	8.36302	52.8971	-0.00313309	95.4982	0.104649	nan	18.2932	1		988	38.1411	38.105	-0.0031808	96.8644	0.274117	nan	5.12623	1
681	51.6883	21.5069	-0.00201166	63.3806	0.192466	nan	10.8904	1		989	48.7293	13.1424	-0.00270315	83.1849	0.103617	nan	27.1153	1
682	5.97098	6.96809	-0.00306801	93.6341	0.1509	nan	27.6988	1		989	88.7139	23.2558	-0.00319028	97.1359	0.078	nan	25.2515	1
684	74.3497	9.46942	-0.00219404	68.6039	0.218707	nan	20.9817	1		989	33.0391	38.6035	-0.00342613	103.891	0.23823	nan	5.12623	1
684	54.9457	38.3602	-0.00318641	97.0253	0.0675495	nan	12.2781	1		991	82.0059	47.6	-0.00377148	113.782	0.072766	nan	25.2515	1
685	27.1249	50.7308	-0.00342178	103.766	0.0651357	nan	18.8866	1		997	115.036	15.7297	-0.00281493	86.3862	0.0965946	nan	21.0978	1
687	89.0887	24.4024	-0.0030373	92.7547	0.116669	nan	8.86851	1		998	77.1129	14.3535	-0.00249327	77.1739	0.113119	nan	13.202	1
691	81.7099	29.3221	-0.00331239	100.633	0.078007	nan	8.86851	1		1000	6.0087	19.4401	-0.00328132	99.7434	0.133645	nan	66.3804	1
693	103.945	13.9839	-0.0019418	61.38	0.144944	nan	27.0122	1		1001	72.0095	26.5292	-0.00356729	107.933	0.093478	nan	13.202	1
696	28.5686	41.4444	-0.00356191	107.78	0.100298	nan	4.62763	1		1002	129.835	30.7665	-0.00334628	101.604	0.0650175	nan	11.7031	1
696	18.4221	42.3169	-0.00354856	107.397	0.0709322	nan	10.184	1		1002	119.914	36.973	-0.00191251	60.541	0.237415	nan	11.7031	1
696	40.0233	25.0668	-0.00211218	66.2594	0.109061	nan	16.698	1		1007	116.048	23.5867	-0.00366079	110.611	0.0365925	nan	13.9331	1
698	27.8622	13.6243	-0.0032364	98.4569	0.0853017	nan	10.368	1		1008	49.9691	11.7147	-0.00332736	101.062	0.205321	nan	5.8557	1
700	68.6825	30.6648	-0.00316946	96.5398	0.311132	nan	28.1792	1		1009	45.9853	21.8754	-0.00301342	92.0708	0.120614	nan	8.9782	1
700	95.495	39.3343	-0.00556012	165.008	0.12789	nan	28.1792	1		1009	54.1531	18.1477	-0.00322842	98.2284	0.116733	nan	7.67396	1
701	33.1943	41.3085	-0.00377911	114	0.0762276	nan	4.62763	1		1010	53.8645	7.34262	-0.00305662	93.3081	0.174365	nan	5.8557	1
703	33.9259	5.21447	-0.00258558	79.8176	0.117187	nan	10.368	1		1010	120.466	37.1418	0.00196948	-62.1727	0.243289	nan	14.257	1
706	102.451	37.0665	-0.0106001	309.353	0.0943452	nan	18.7992	1		1011	140.169	39.223	-0.00329829	100.229	0.0683385	nan	19.8124	1
707	34.4227	28.4491	-0.00359635	108.766	0.0756451	nan	10.6054	1		1013	50.4251	50.5087	-0.00338844	102.811	0.0725214	nan	28.9755	1
708	138.33	33.2599	-0.00274015	84.2444	0.0897815	nan	29.6622	1		1016	37.6256	16.4322	-0.00336028	102.005	0.0533938	nan	36.4011	1
713	112.856	48.4559	-0.003373	102.369	0.0726818	nan	16.1883	1		1018	110.447	40.4086	-0.00349227	105.785	0.0683788	nan	18.3477	1
714	108.703	29.3692	-0.00219144	68.5294	0.16335	nan	19.0054	1		1020	93.4644	33.465	-0.00333765	101.357	0.0816562	nan	12.6142	1
714	7.46488	44.8449	-0.00432892	129.746	0.207164	nan	24.5302	1		1021	129.432	47.0609	-0.00234533	72.9368	0.117342	nan	5.99065	1
715	12.6758	18.6476	-0.00326018	99.138	0.0968684	nan	26.7105	1		1022	92.9842	46.0701	-0.00267945	82.5059	0.10203	nan	12.6142	1
715	125.473	38.3127	-0.00309813	94.4968	0.0883661	nan	15.438	1		1023	134.333	4.53316	-0.00305405	93.2345	0.0925698	nan	39.7175	1
717	61.6795	32.5529	-0.00172992	55.3116	0.238318	nan	13.358	1		1024	48.1008	18.08	-0.00324127	98.5964	0.0631216	nan	47.9015	1
719	140.737	36.0011	-0.00373566	112.755	0.102565	nan	15.438	1		1026	134.721	44.2488	-0.00336868	102.245	0.0627219	nan	5.99065	1
719	83.8298	41.0712	-0.00278492	85.5265	0.266917	nan	4.38259	1		1030	5.65215	11.1358	-0.00177631	56.6402	0.169935	nan	45.9715	1
720	71.7007	23.7205	-0.00329232	100.058	0.21813	nan	13.358	1		1030	119.859	38.8509	0.00264854	-81.6207	0.126345	nan	15.8122	1
722	21.56	42.1388	-0.0033251	100.997	0.0835299	nan	41.2488	1		1035	51.5727	13.2984	-0.00319532	97.2805	0.0943277	nan	16.2554	1
723	79.9846	43.1739	-0.0031678	96.4922	0.0970143	nan	4.38259	1		1038	80.0445	7.94064	-0.00290826	89.059	0.101276	nan	27.8387	1
724	131.832	21.9591	-0.00327777	99.6418	0.0687187	nan	16.6275	1		1040	59.9632	27.221	-0.00266763	82.1674	0.0903722	nan	16.2554	1
730	53.5262	49.3765	-0.00344967	104.565	0.0679333	nan	7.91723	1		1042	132	24.5083	-0.00464169	138.704	0.0457301	nan	28.4766	1
731	117.646	21.4414	-0.00198585	62.6414	0.130828	nan	60.483	1		1044	34.511	43.4622	-0.00339719	103.062	0.0597755	nan	30.1925	1
733	61.1699	43.0908	-0.0041263	123.943	0.0509293	nan	9.89631	1		1045	19.6128	5.19872	-0.003261	99.1613	0.0809395	nan	40.2337	1
736	25.4934	51.4546	-0.00233141	72.5382	0.31423	nan	19.1164	1		1049	132.007	24.5211	0.00408423	-122.739	0.049795	nan	8.97645	1
737	10.325	39.8203	-0.0034597	104.852	0.0820054	nan	8.96121	1		1050	41.1655	39.1727	-0.00337407	102.4	0.0607895	nan	40.2337	1
738	40.4915	9.09528	-0.00325516	98.9942	0.0948473	nan	10.7436	1		1053	120.288	38.3643	0.00398923	-120.018	0.0657359	nan	18.1375	1
739	123.721	33.2771	-0.00344794	104.515	0.0703998	nan	24.383	1		1053	129.373	15.9398	-0.00319045	97.141	0.0910842	nan	7.9392	1
740	26.4713	17.4569	-0.00342101	103.744	0.0653875	nan	9.71368	1		1054	87.0275	42.2126	-0.00248633	76.975	0.183448	nan	33.4825	1
740	36.0786	18.8907	-0.0030875	94.1924	0.0910295	nan	9.71368	1		1057	128.733	8.02641	-0.00354002	107.153	0.0694867	nan	7.9392	1
741	58.018	12.5173	-0.0016609	53.3348	0.311299	nan	8.38068	1		1057	13.1766	44.4074	-0.00196865	62.1489	0.192207	nan	73.8835	1
741	142.728	48.5506	-0.00340442	103.269	0.113256	nan	24.383	1		1061	128.817	46.6054	-0.00336357	102.099	0.0841204	nan	12.0059	1
742	53.0952	5.7349	-0.00302436	92.3841	0.109621	nan	8.38068	1		1062	96.2027	41.6223	-0.00340954	103.416	0.0833704	nan	23.7229	1
747	85.6091	20.2424	-0.00282481	86.6689	0.139848	nan	35.6037	1		1062	119.749	38.7362	-0.00193686	61.2384	0.232997	nan	12.0059	1
748	132.417	8.20933	-0.00348136	105.473	0.0755848	nan	48.3297	1		1063	67.1445	13.9711	-0.00336338	102.093	0.137383	nan	30.486	1
753	45.3807	41.1763	-0.0014909	48.4662	0.246182	nan	14.3521	1		1065	126.011	11.4189	-0.00387067	116.622	0.0559007	nan	28.0258	1
755	34.5988	31.7034	-0.00393032	118.331	0.0656164	nan	14.3521	1		1066	96.4698	5.63923	-0.00218461	68.3339	0.179619	nan	24.1704	1
756	91.4668	31.9376	-0.00323608	98.4476	0.0735859	nan	12.2575	1		1066	26.5211	30.0274	-0.00306307	93.4926	0.090519	nan	43.6814	1
758	114.25	20.0484	-0.00196911	62.162	0.153727	nan	20.5779	1		1070	76.1949	18.7972	-0.00320016	97.4189	0.082916	nan	24.1704	1
758	102.619	37.0243	0.00168559	-54.0422	0.295571	nan	12.2575	1		1072	119.382	29.104	-0.00350339	106.103	0.0686263	nan	44.3999	1
761	21.4955	16.9313	-0.00338745	102.783	0.0751367	nan	16.5698	1		1078	120.513	38.2075	0.00299262	-91.475	0.095498	nan	80.4971	1
761	47.1147	22.5881	-0.00235385	73.1808	0.148132	nan	18.4935	1		1082	40.5402	29.0336	-0.00171026	54.7485	0.255221	nan	75.117	1
762	69.3147	14.8621	-0.00245018	75.9397	0.125572	nan	23.506	1		1084	115.467	23.6976	-0.00330119	100.313	0.0806677	nan	8.42602	1
765	130.085	28.0603	-0.00274093	84.2669	0.157031	nan	5.37844	1		1086	118.304	31.632	-0.00392473	118.171	0.160102	nan	8.42602	1
766	7.00378	25.0253	-0.00770325	226.386	0.0210117	nan	16.5989	1		1089	13.7076	37.5888	-0.0031473	95.9052	0.0933686	nan	8.34461	1
766	48.5215	41.0281	-0.00349797	105.948	0.0681847	nan	18.4935	1		1093	117.362	25.6952	-0.00336926	102.262	0.0662979	nan	104.334	1
768	24.9754	35.6806	-0.00213509	66.9155	0.16587	nan	20.8929	1		1094	8.84978	44.3736	-0.00343846	104.244	0.0670235	nan	8.34461	1
769	74.9337	48.5488	-0.00200302	63.1331	0.284945	nan	6.41408	1		1099	135.176	28.8671	-0.00387081	116.626	0.0620236	nan	18.0541	1
769	131.397	37.8832	-0.00135129	44.4678	0.307362	nan	8.28821	1		1100	74.0517	28.8852	-0.00292108	89.4261	0.083088	nan	46.946	1
769	131.89	46.609	-0.00180268	57.3956	0.200134	nan	8.7398	1		1101	6.45333	6.58397	-0.00316506	96.4138	0.0614932	nan	71.182	1
771	122.844	27.462	-0.0020463	64.3727	0.148443	nan	5.33755	1		1104	119.979	38.6134	-0.0054609	162.166	0.0509975	nan	18.0541	1
772	7.98166	53.3384	-0.00282583	86.6984	0.070997	nan	24.5069	1		1107	44.6213	27.6702	-0.00311792	95.0637	0.100791	nan	76.1478	1
773	50.1825	35.1884	-0.00336474	102.133	0.0690472	nan	12.7061	1		1114	42.2117	51.5576	-0.00335087	101.735	0.0908809	nan	49.2517	1
774	121.706	15.6192	-0.00336822	102.232	0.0767402	nan	11.8973	1		1116	137.037	41.7141	0.000963942	-33.3742	0.357096	nan	17.6794	1
774	80.6743	45.6876	-0.00337425	102.405	0.0949217	nan	6.41408	1		1118	91.1027	45.6077	-0.00264817	81.61	0.0852943	nan	22.8363	1
774	54.3615	22.2828	-0.00361809	109.388	0.114829	nan	6.54293	1		1120	119.763	37.9485	0.00325531	-98.9985	0.135252	nan	17.6794	1
774	109.107	31.267	-0.0033661	102.171	0.101121	nan	14.255	1		1121	71.9037	33.2427	-0.00360586	109.038	0.0617421	nan	6.06704	1
774	125.428	32.1327	-0.00132456	43.7021	0.30997	nan	5.33755	1		1124	4.61601	28.7988	-0.00343735	104.212	0.0692212	nan	13.8671	1
776	47.832	22.7016	-0.0013187	43.5344	0.355047	nan	6.54293	1		1124	71.1128	39.2579	-0.00313827	95.6466	0.113106	nan	6.06704	1
779	11.9969	48.3934	-0.00312763	95.3417	0.0867857	nan	25.089	1		1126	51.9174	20.6209	-0.00164534	52.8893	0.173474	nan	23.6381	1
780	27.1389	25.6441	-0.00342994	104	0.0730184	nan	9.93021	1		1126	120.279	37.4188	-0.00391115	117.782	0.130255	nan	21.8003	1
780	41.0145	30.368	-0.00345089	104.6	0.0714294	nan	9.21871	1		1127	137.791	12.725	-0.00350988	106.289	0.0992289	nan	4.62492	1
782	61.5371	32.4775	-0.00244474	75.7838	0.116574	nan	9.9606	1		1127	82.3895	38.5208	-0.00316187	96.3222	0.130949	nan	11.3008	1
782	32.5334	33.9812	-0.00353084	106.89	0.0707486	nan	9.21871	1		1128	12.1282	40.4548	-0.00364147	110.058	0.0560953	nan	13.8671	1
783	54.7256	39.7449	-0.00279019	85.6776	0.0904069	nan	9.9606	1		1129	133.175	13.0127	0.00190203	-60.2407	0.342616	nan	4.62492	1
786	30.0536	9.60482	-0.00328473	99.8412	0.0784529	nan	24.5022	1		1130	105.314	53.271	-0.00296488	90.6805	0.0858844	nan	21.8003	1
789	70.266	45.0694	-0.00198123	62.509	0.207218	nan	34.6207	1		1137	92.1412	16.9635	-0.00353099	106.894	0.0616818	nan	23.5198	1
790	7.88018	33.1003	-0.00518299	154.207	0.0468295	nan	14.8817	1		1137	124.156	44.3091	-0.00284106	87.1345	0.179268	nan	18.6695	1
791	79.4021	11.676	-0.00203022	63.9123	0.156463	nan	15.2412	1		1139	127.388	15.9358	-0.00344213	104.349	0.0478586	nan	19.462	1
795	17.4536	44.494	-0.00368422	111.282	0.0936285	nan	12.8105	1		1139	78.8087	36.3395	-0.00328677	99.8995	0.182276	nan	21.4779	1
796	65.551	5.31664	-0.00322322	98.0793	0.0948482	nan	9.48973	1		1139	107.304	52.3434	-0.00193928	61.3077	0.199841	nan	15.5454	1
796	58.1985	48.7074	-0.00346191	104.915	0.0909923	nan	20.6899	1		1141	24.529	20.9944	-0.00278098	85.4138	0.114959	nan	16.1201	1
797	16.3914	15.6716	-0.00321593	97.8706	0.0751516	nan	14.5544	1		1141	56.321	34.1011	-0.00339863	103.103	0.078779	nan	14.619	1
797	116.492	42.9846	-0.00360839	109.111	0.0555145	nan	27.1964	1		1145	36.278	32.0316	-0.00487446	145.371	0.0328167	nan	16.1201	1
797	4.7095	45.7966	-0.00332054	100.867	0.0946265	nan	12.8105	1		1147	55.85	31.0546	-0.00370279	111.814	0.0585311	nan	19.5964	1
797	116.897	15.7912	-0.00130032	43.0079	0.296301	nan	20.4988	1		1148	119.85	38.4373	-0.00434265	130.14	0.0787422	nan	5.03424	1
798	30.7841	13.5082	-0.00342137	103.754	0.0739313	nan	8.20522	1		1150	89.393	51.6795	-0.00320931	97.681	0.0971804	nan	33.2108	1
798	41.3177	36.7444	-0.00318041	96.8533	0.0901734	nan	10.1214	1		1155	40.4504	42.2975	-0.00337766	102.503	0.0693554	nan	49.8337	1
798	61.977	14.1076	-0.00316257	96.3423	0.0913856	nan	7.61844	1		1158	120.166	38.2417	-0.00398992	120.037	0.0858189	nan	19.2266	1
800	97.5315	22.5135	-0.00326725	99.3404	0.0765969	nan	20.4988	1		1160	92.345	51.4435	-0.00322932	98.2542	0.0722903	nan	26.3743	1
801	38.4465	10.5733	-0.00320496	97.5564	0.0707914	nan	6.53466	1		1162	124.011	12.067	-0.00380211	114.659	0.209815	nan	26.4557	1
802	59.4393	21.291	-0.00300075	91.7079	0.14651	nan	7.61844	1		1165	94.0615	25.1251	-0.00347902	105.406	0.0649337	nan	26.3743	1
802	33.7965	43.5175	-0.00318217	96.9038	0.0759565	nan	10.1214	1		1166	110.248	46.8113	-0.00316098	96.2969	0.0717002	nan	13.0874	1
802	56.2137	7.0061	-0.00361913	109.418	0.0758419	nan	9.14589	1		1167	66.3316	46.4027	-0.00376482	113.591	0.0924204	nan	34.9526	1
803	141.866	52.3662	-0.00293666	89.8725	0.0929947	nan	53.4483	1		1168	120.489	38.6625	0.00314716	-95.9011	0.0888262	nan	13.0874	1
805	42.064	5.13135	-0.00187208	59.383	0.242303	nan	6.53466	1		1171	15.2941	36.3342	-0.00273342	84.0516	0.11513	nan	52.0211	1
806	62.6709	31.413	-0.00383863	115.705	0.0589599	nan	10.6254	1		1173	135.38	6.6305	-0.00354038	107.163	0.0712947	nan	13.3886	1
807	20.5929	12.1543	-0.00299837	91.6398	0.0997581	nan	22.5905	1		1175	120.295	38.7285	-0.00328976	99.9851	0.0746822	nan	24.4679	1
808	76.6936	22.0456	-0.00261614	80.6927	0.167794	nan	15.9549	1		1177	136.043	20.0027	-0.00323567	98.436	0.061844	nan	13.3886	1
808	73.0866	37.5875	-0.00358401	108.412	0.0722348	nan	12.1083	1		1180	81.2789	19.7027	-0.0021888	68.4538	0.200068	nan	17.4903	1
810	13.5656	45.6168	-0.00136656	44.9051	0.269818	nan	34.1925	1		1183	31.3552	50.7109	-0.00374228	112.945	0.0610284	nan	41.1109	1
815	5.98847	5.67528	0.00171769	-54.9613	0.319731	nan	40.6539	1		1185	120.19	38.8375	-0.00447743	134	0.0767253	nan	43.3618	1
816	35.3095	48.7251	-0.00176992	56.4572	0.218895	nan	29.9933	1		1185	32.6783	9.6213	-0.00340129	103.179	0.0783963	nan	35.1393	1
819	51.8844	23.7277	-0.00306586	93.5726	0.0975969	nan	19.1876	1		1187	68.1293	29.3929	-0.0032687	99.3821	0.269512	nan	4.94557	1
819	60.3843	6.52554	-0.00161092	51.9035	0.225379	nan	19.1876	1		1197	9.00801	46.0617	-0.00353429	106.988	0.0694314	nan	49.5845	1
820	131.018	52.9936	-0.00372442	112.434	0.064858	nan	32.6261	1		1199	52.9835	23.1537	-0.00338908	102.83	0.105943	nan	49.5845	1
824	102.558	37.0409	0.0014326	-46.7964	0.333203	nan	28.3496	1		1202	120.202	38.6583	-0.00402089	120.925	0.0889199	nan	26.4545	1
825	47.0221	36.85	-0.00314006	95.6977	0.0974157	nan	10.0423	1		1204	109.796	14.3363	-0.00312834	95.3621	0.0695415	nan	24.1363	1
826	45.5576	50.0525	-0.0031332	95.5014	0.0783731	nan	13.2835	1		1207	87.5895	4.87963	-0.00360452	109	0.104053	nan	24.1363	1
829	32.2639	27.4895	-0.00333067	101.157	0.0993022	nan	11.5999	1		1208	39.5307	30.2994	-0.00544437	161.693	0.040059	nan	30.9537	1
829	78.692	52.3416	-0.00296911	90.8019	0.11963	nan	21.789	1		1210	118.898	17.3332	-0.00322292	98.0709	0.0674208	nan	33.6948	1
829	62.6316	31.2237	0.00338439	-102.695	0.132079	nan	7.42519	1		1211	140.421	45.3958	-0.00325066	98.8653	0.0670991	nan	35.3656	1
829	141.284	6.5859	-0.00164196	52.7926	0.233531	nan	16.4694	1		1216	40.7545	14.9555	-0.00274843	84.4816	0.11133	nan	104.211	1
830	5.07119	36.1474	-0.00366407	110.705	0.240553	nan	5.88595	1		1223	119.808	37.1093	0.00406993	-122.329	0.108326	nan	16.5842	1
830	43.8625	27.3177	-0.00178861	56.9925	0.195535	nan	10.0423	1		1227	55.6917	27.0855	-0.00293278	89.7613	0.156331	nan	40.8523	1
831	8.24376	41.1052	-0.00374588	113.048	0.225022	nan	5.88595	1		1228	135.018	30.498	-0.00326935	99.4006	0.10095	nan	16.5842	1
832	93.825	36.6652	-0.00310218	94.6129	0.119414	nan	18.3147	1		1231	113.466	28.3539	-0.00282574	86.6957	0.111932	nan	11.1255	1
833	55.7826	34.0915	-0.0026295	81.0754	0.122747	nan	7.42519	1		1232	15.3901	20.3999	-0.00334258	101.498	0.092508	nan	17.9597	1
834	130.261	18.8228	-0.00282471	86.6663	0.105437	nan	16.4694	1		1233	27.1472	6.82333	-0.00344866	104.536	0.0691783	nan	17.9597	1
837	90.9555	18.5767	-0.00303712	92.7495	0.12559	nan	13.6275	1		1233	35.3027	30.8679	-0.00260241	80.2995	0.118294	nan	22.4964	1
838	99.5653	29.1398	-0.0030559	93.2874	0.105957	nan	13.6275	1		1234	80.2613	20.5539	-0.00327761	99.6372	0.127732	nan	34.1089	1
839	38.8686	12.1698	-0.00150088	48.752	0.262016	nan	36.8988	1		1236	119.639	37.6102	0.00445143	-133.255	0.0742568	nan	11.1255	1
839	139.992	52.1027	-0.00334362	101.528	0.0652902	nan	33.1583	1		1237	126.54	10.302	-0.00332377	100.959	0.0962461	nan	28.1668	1
840	60.119	52.924	-0.00194575	61.4929	0.248325	nan	31.2783	1		1239	14.0922	6.29625	-0.00321557	97.8602	0.0653313	nan	67.6878	1
841	24.8551	46.3039	-0.00326358	99.2353	0.0824503	nan	35.8799	1		1240	143.215	46.7523	-0.00292329	89.4895	0.0915971	nan	24.5919	1
841	124.609	22.7287	-0.0012868	42.6209	0.260322	nan	18.1879	1		1245	119.986	38.6802	-0.00458163	136.984	0.111936	nan	24.5919	1
846	67.779	29.5795	-0.00303535	92.6988	0.157125	nan	13.283	1		1251	116.356	36.503	-0.00323985	98.5556	0.203088	nan	4.52594	1
846	138.479	34.4937	-0.00177412	56.5775	0.336472	nan	6.03653	1		1252	121.986	47.5703	-0.00275938	84.7951	0.0755899	nan	8.9867	1
847	135.414	29.2934	-0.002013	63.4191	0.225984	nan	6.03653	1		1255	120.287	38.7456	0.00435713	-130.554	0.0673808	nan	4.52594	1
849	71.2173	51.805	-0.00335019	101.716	0.0837314	nan	14.4697	1		1257	87.2155	32.1093	-0.0034056	103.303	0.140746	nan	15.2214	1
851	61.3625	41.21	-0.00490119	146.136	0.0324532	nan	13.283	1		1261	72.3396	35.3341	-0.00354978	107.432	0.07208	nan	15.2214	1
852	140.34	5.30629	-0.00204813	64.4252	0.167555	nan	12.6319	1		1265	127.451	11.5363	-0.00341571	103.592	0.0718639	nan	26.3047	1
853	15.3619	12.8761	-0.00298111	91.1455	0.116668	nan	6.9178	1		1267	119.77	36.6948	0.00325118	-98.8802	0.138312	nan	26.3047	1
854	128.41	9.45995	-0.00452201	135.276	0.0362507	nan	12.6319	1		1268	66.0426	7.81574	-0.00315576	96.1474	0.0779942	nan	59.8765	1
854	91.3209	10.1643	-0.00234381	72.8934	0.154289	nan	35.9033	1		1273	136.57	49.8427	-0.00339894	103.112	0.0609188	nan	82.1	1
854	133.819	47.9241	-0.00363526	109.88	0.0575227	nan	14.5356	1		1281	27.4712	47.5679	-0.00331747	100.779	0.0643738	nan	21.6954	1
857	74.378	52.3099	-0.00351344	106.391	0.0884339	nan	8.1282	1		1283	126.287	15.0045	-0.00329384	100.102	0.0709878	nan	32.2979	1
859	61.1039	49.6862	-0.00308928	94.2433	0.107377	nan	13.0259	1		1284	94.8009	22.2002	-0.00308038	93.9886	0.0753793	nan	31.2751	1
859	68.9424	38.2402	-0.00362495	109.585	0.137554	nan	5.68223	1		1285	57.1219	27.7485	-0.00350929	106.272	0.091253	nan	15.7592	1
861	72.9664	44.3052	-0.00283765	87.0368	0.24105	nan	7.27849	1		1286	15.7259	29.3268	-0.00326037	99.1435	0.0530774	nan	13.8799	1
862	81.7906	20.1239	-0.00337941	102.553	0.0839992	nan	12.8955	1		1287	111.833	48.4308	-0.00341978	103.709	0.0880586	nan	31.2751	1
863	117.691	36.5141	-0.00330265	100.354	0.0600516	nan	8.57805	1		1290	37.7086	8.95522	-0.00322552	98.1454	0.0641466	nan	18.5337	1
863	8.77031	31.2171	-0.00194916	61.5906	0.159163	nan	10.6151	1		1290	72.2696	23.401	-0.00339652	103.043	0.068403	nan	15.7592	1
864	5.55481	41.3335	-0.00353777	107.088	0.0798185	nan	10.6151	1		1293	134.073	44.2117	-0.00207207	65.1108	0.156939	nan	15.4877	1
864	71.5065	33.1693	-0.00304019	92.8376	0.0958554	nan	5.68223	1		1294	19.6502	13.1255	-0.00325165	98.8937	0.0633128	nan	18.5337	1
865	118.044	27.9434	-0.00119017	39.8532	0.306893	nan	8.57805	1		1294	136.33	15.2052	-0.00329376	100.1	0.0612112	nan	27.9092	1
866	70.5528	26.449	-0.00323856	98.5188	0.113395	nan	6.12607	1		1297	119.968	37.8149	0.00542716	-161.2	0.0623476	nan	15.4877	1
867	23.9753	28.9279	-0.00291797	89.3371	0.106963	nan	15.3763	1		1300	106.261	28.2954	-0.00344215	104.349	0.0642774	nan	16.6884	1
869	70.6988	20.3247	-0.00344265	104.364	0.085272	nan	6.12607	1		1304	27.5959	21.3212	-0.00340355	103.244	0.0779197	nan	18.9637	1
869	90.4484	49.5269	-0.00316025	96.2759	0.0827245	nan	25.0273	1		1305	52.4357	19.8561	-0.00351185	106.346	0.0899811	nan	19.7984	1
870	129.658	30.9938	-0.0036469	110.213	0.0536337	nan	12.0074	1		1308	120.065	38.7116	0.00481371	-143.631	0.0655556	nan	10.9221	1
871	136.255	41.969	-0.00194272	61.4061	0.172717	nan	12.8051	1		1309	40.2413	35.4533	-0.00364184	110.069	0.057216	nan	16.7733	1
871	4.90227	24.7304	-0.00236068	73.3764	0.226873	nan	19.5294	1		1311	109.374	40.9477	-0.00323032	98.2827	0.0477636	nan	10.9221	1
876	71.6411	30.3798	-0.00353256	106.939	0.115672	nan	50.427	1		1311	41.7792	52.156	-0.00262008	80.8057	0.0988617	nan	16.7733	1
879	124.106	48.3009	-0.00324579	98.7258	0.0589313	nan	46.5559	1		1316	120.501	38.8452	-0.00210037	65.9212	0.193809	nan	11.3231	1
879	14.2044	49.4882	-0.0032479	98.7864	0.0967477	nan	12.7203	1		1317	143.788	44.977	-0.00196254	61.9738	0.235059	nan	24.081	1
879	26.4811	52.8178	-0.00338966	102.846	0.0683225	nan	12.7203	1		1318	18.2199	20.2542	-0.00309434	94.3884	0.0714839	nan	103.957	1
881	8.51711	36.4465	-0.00369722	111.655	0.0655733	nan	14.2278	1		1323	128.643	12.2101	-0.00336755	102.213	0.0968544	nan	24.3251	1
882	65.3677	22.329	-0.00238744	74.1428	0.149164	nan	20.6652	1		1325	120.258	38.0664	0.00336717	-102.202	0.0922136	nan	6.39796	1
882	50.0336	52.4643	-0.00285932	87.6575	0.0718699	nan	23.5551	1		1326	96.5965	45.2322	-0.00187664	59.5137	0.146936	nan	24.7224	1
883	86.0174	21.5292	0.00157782	-50.9557	0.24803	nan	13.8854	1		1328	126.444	36.4356	-0.00334033	101.433	0.0775139	nan	6.39796	1
885	114.532	38.8837	-0.00340794	103.37	0.0719315	nan	26.3708	1		1331	55.9698	40.4312	-0.00328841	99.9464	0.0731941	nan	40.9094	1
886	7.66375	15.251	-0.0033708	102.306	0.102339	nan	21.2127	1		1335	106.129	36.3229	-0.0033313	101.175	0.0516431	nan	33.0892	1
887	99.2681	17.379	-0.00337913	102.545	0.064617	nan	13.8854	1		1337	14.5693	35.4134	-0.0032361	98.4482	0.064093	nan	64.0205	1
890	73.4319	38.75	-0.00323559	98.4336	0.121536	nan	11.435	1		1338	136.329	8.56574	-0.0035149	106.433	0.0583058	nan	41.0187	1
891	98.1593	39.7944	-0.00332387	100.962	0.144014	nan	5.30011	1		1339	76.9018	20.8094	-0.00351397	106.406	0.0646158	nan	33.0892	1
891	54.842	18.8907	-0.00219216	68.5501	0.158393	nan	25.5195	1		1347	117.47	43.2584	-0.00346707	105.063	0.228873	nan	32.1919	1
895	117.881	30.2545	-0.00262008	80.8057	0.0989291	nan	10.0412	1		1349	96.451	18.8757	-0.00382406	115.287	0.101483	nan	32.1919	1
895	72.5701	50.1526	-0.00327194	99.4746	0.108338	nan	3.10288	1		1352	5.29788	16.8856	-0.00328532	99.858	0.075077	nan	91.1749	1
895	31.5423	29.3008	-0.00129156	42.7571	0.355936	nan	6.74852	1		1356	115.617	39.4629	-0.00244882	75.9007	0.301467	nan	4.13581	1
895	102.595	36.8941	0.00257725	-79.5791	0.189	nan	5.30011	1		1358	127.808	14.0419	-0.00342974	103.994	0.0884974	nan	9.93221	1
898	38.0871	27.655	-0.00323926	98.5388	0.0986007	nan	6.74852	1		1359	132.803	5.45731	-0.00319472	97.2631	0.105538	nan	9.93221	1
898	12.2372	39.8439	-0.00313589	95.5782	0.100872	nan	21.9965	1		1362	84.7558	31.2347	-0.00307538	93.8452	0.138867	nan	36.415	1
899	74.4793	6.3493	-0.00356734	107.935	0.152947	nan	22.3853	1		1366	141.3	27.6635	-0.00290293	88.9065	0.106909	nan	23.7311	1
899	15.3805	15.7058	-0.00364499	110.159	0.0623183	nan	21.1194	1		1368	120.037	39.0582	0.00320945	-97.685	0.119157	nan	24.1241	1
899	113.124	39.0976	-0.0031086	94.7968	0.110974	nan	8.96151	1		1375	85.149	40.2383	-0.00308971	94.2558	0.117228	nan	inf	1
899	55.8724	52.3982	-0.00353954	107.139	0.1088	nan	10.0138	1		1383	47.3496	27.8339	-0.00335914	101.972	0.0749962	nan	inf	1
899	72.9951	53.2262	-0.00308948	94.249	0.194502	nan	3.10288	1		1389	126.04	44.3598	-0.00330161	100.324	0.0597688	nan	40.9394	1
901	60.3292	43.4309	-0.00308963	94.2535	0.100628	nan	10.0138	1		1392	75.2601	43.0959	-0.00363489	109.87	0.0627535	nan	41.1379	1
902	131.57	28.6326	-0.00143982	47.0032	0.259222	nan	21.2072	1		1394	101.612	11.5067	-0.00350167	106.054	0.0948993	nan	29.0281	1
903	81.6198	27.5651	-0.00193861	61.2885	0.207993	nan	21.599	1		1398	72.7294	8.60801	-0.00310676	94.7439	0.0998618	nan	29.0281	1
907	77.7724	6.31154	-0.00163316	52.5406	0.35728	nan	21.599	1		1401	7.28367	48.0304	-0.00178509	56.8918	0.18464	nan	41.289	1
907	6.14145	31.5102	-0.00317076	96.5771	0.0996336	nan	62.4847	1		1404	90.2103	22.793	-0.00297337	90.9238	0.0974509	nan	18.9945	1
908	123.315	40.1968	-0.00334868	101.673	0.0714727	nan	16.2183	1		1405	47.8901	40.554	-0.00320642	97.5984	0.0806813	nan	41.289	1
913	32.2156	24.46	-0.00203154	63.9499	0.154844	nan	18.6178	1		1405	109.202	22.4391	-0.00287861	88.2099	0.0904692	nan	18.9945	1
914	62.0977	31.6485	-0.003159	96.2401	0.125572	nan	9.54028	1		1408	119.846	38.5477	-0.00653738	192.996	0.0462961	nan	19.3078	1
916	37.6438	5.8566	-0.00166062	53.3268	0.367765	nan	19.3791	1		1411	137.019	7.86873	-0.00323206	98.3325	0.0826768	nan	35.1585	1
917	50.8039	23.4136	-0.00312496	95.2652	0.122935	nan	13.9772	1		1415	33.3797	31.7545	-0.00354866	107.4	0.0877327	nan	27.7271	1
920	78.1675	9.32174	-0.00271355	83.4827	0.156757	nan	30.7789	1		1417	44.9897	6.5752	-0.00340468	103.276	0.0560326	nan	27.7271	1
923	11.3933	35.8166	-0.00322073	98.0081	0.140746	nan	7.02126	1		1417	119.546	37.0142	0.00247872	-76.7572	0.117803	nan	12.1404	1
924	6.84199	20.1711	-0.00350845	106.248	0.117418	nan	6.9958	1		1421	122.451	48.8018	-0.00282372	86.6377	0.087614	nan	11.2855	1
927	40.89	15.7335	-0.00324377	98.668	0.09706	nan	17.0756	1		1425	83.4375	30.8125	-0.00324544	98.7158	0.0713234	nan	22.7503	1
927	7.50891	41.6655	-0.00396417	119.3	0.130694	nan	7.02126	1		1426	106.096	32.8586	-0.00353334	106.961	0.0493902	nan	5.95468	1
928	57.77	13.1565	-0.00308834	94.2165	0.182528	nan	16.2477	1		1426	130.276	40.6697	-0.00375977	113.446	0.0494535	nan	11.2855	1
928	73.3375	17.8083	-0.00366483	110.727	0.0821796	nan	16.2477	1		1431	108.037	27.2294	-0.00342525	103.866	0.0734578	nan	5.95468	1
930	89.9615	27.6487	-0.00275503	84.6706	0.115673	nan	7.66803	1		1432	42.3313	31.7358	-0.00352241	106.648	0.0908995	nan	38.822	1
932	125.961	18.901	-0.00324698	98.7598	0.061633	nan	13.949	1		1437	5.01291	42.4356	-0.00307713	93.8956	0.125175	nan	38.822	1
932	124.242	52.1193	-0.00349635	105.902	0.072725	nan	33.2628	1		1439	119.979	38.2207	0.00677833	-199.897	0.0546861	nan	31.3516	1
932	21.8058	51.3618	-0.00124776	41.5028	0.363342	nan	17.2748	1		1441	90.6181	49.2145	-0.00378719	114.232	0.149458	nan	31.2733	1
936	77.9015	53.5938	-0.00356164	107.772	0.0863391	nan	41.2999	1		1442	49.4068	33.3578	-0.00156117	50.4788	0.278543	nan	44.0633	1
941	50.8523	22.3845	-0.00360357	108.973	0.054144	nan	19.4515	1		1445	119.862	38.1323	-0.00374228	112.945	0.0685061	nan	9.42421	1
942	84.3472	34.6439	-0.00268526	82.6724	0.0836307	nan	19.8152	1		1447	92.3724	43.132	-0.00218966	68.4785	0.120538	nan	27.9405	1
942	70.2337	20.7352	-0.00130074	43.0201	0.266813	nan	19.4515	1		1448	29.5452	50.2627	-0.00349462	105.852	0.0671434	nan	13.5803	1
945	48.9447	43.4452	-0.00326543	99.2883	0.105813	nan	21.1469	1		1448	17.247	29.902	-0.00201003	63.3339	0.174344	nan	9.29039	1
945	11.8087	19.4618	-0.0032737	99.5251	0.0895359	nan	20.3048	1		1449	61.9842	14.4322	-0.00294861	90.2147	0.0815693	nan	35.5564	1
947	24.0956	35.6271	-0.000964019	33.3764	0.370946	nan	20.3048	1		1449	121.531	28.857	-0.00331515	100.712	0.0614298	nan	9.42421	1
951	90.3843	18.1205	-0.00312434	95.2476	0.113337	nan	22.5176	1		1449	35.3461	37.9837	-0.00169294	54.2525	0.225252	nan	13.5803	1
953	42.3193	52.5404	-0.00284803	87.3339	0.07837	nan	52.469	1		1450	21.6237	38.0968	-0.00343179	104.053	0.0840708	nan	9.29039	1
955	5.19168	15.4657	-0.0034968	105.915	0.0678257	nan	52.469	1		1453	135.998	44.5501	-0.0044327	132.719	0.0691135	nan	8.26852	1
955	142.814	33.7539	-0.00201954	63.6062	0.170393	nan	34.1658	1		1458	133.356	36.7151	-0.00343147	104.044	0.0711974	nan	8.26852	1
956	102.624	37.0211	0.00313707	-95.6122	0.135723	nan	22.5176	1		1459	119.484	36.9139	-0.0037931	114.401	0.0652147	nan	13.8728	1
961	138.131	21.5378	-0.00264477	81.5128	0.0884366	nan	14.9193	1		1460	97.7438	43.7385	-0.00308871	94.2272	0.057431	nan	22.7866	1
961	76.2737	32.3507	-0.00285554	87.5492	0.0825283	nan	13.8225	1		1461	138.416	10.1603	-0.00354397	107.266	0.135861	nan	27.0325	1
963	112.018	51.8047	-0.00529581	157.438	0.0285346	nan	31.4025	1		1462	28.4413	44.026	-0.00337559	102.443	0.0602554	nan	69.3032	1
964	62.5338	33.8603	-0.00274772	84.4611	0.0975865	nan	13.8225	1		1470	120.163	38.2962	-0.00444025	132.935	0.0788094	nan	52.7262	1
964	139.385	36.4043	-0.0053177	158.065	0.0288485	nan	14.9193	1		1474	76.3561	8.95389	-0.00330412	100.396	0.0964761	nan	11.4445	1
967	129.732	14.7386	-0.00370943	112.004	0.0507128	nan	23.7186	1		1477	124.375	17.6249	-0.00374579	113.046	0.0506569	nan	48.7957	1
972	138.312	36.8522	-0.00214476	67.1927	0.219703	nan	23.1518	1		1479	68.109	16.8887	-0.0027583	84.7642	0.215013	nan	11.4445	1
975	51.1746	49.4548	-0.0028438	87.2128	0.0999124	nan	38.8678	1		1479	74.4036	34.1832	-0.0022878	71.2892	0.293011	nan	18.4044	1
976	124.093	18.5811	-0.00141704	46.3508	0.270152	nan	8.7218	1		1485	24.6512	9.55363	-0.00193399	61.1562	0.189532	nan	13.2047	1
977	12.33	48.1127	-0.00381406	115.001	0.0520215	nan	25.6999	1		1489	96.0851	34.7647	-0.00217806	68.1462	0.190469	nan	29.0231	1
977	115.408	19.384	-0.003081	94.0063	0.142166	nan	5.62005	1		1490	36.9303	14.4105	-0.00428712	128.549	0.0370119	nan	13.2047	1
979	113.083	24.5006	-0.00383379	115.566	0.156448	nan	5.62005	1		1492	6.862	30.5877	-0.00341686	103.625	0.0758491	nan	34.1439	1
979	88.4841	35.8017	-0.00208527	65.4888	0.155211	nan	27.0708	1		1494	122.294	22.2965	-0.0025961	80.1189	0.0841702	nan	16.6678	1
980	128.784	40.0918	-0.0019906	62.7774	0.144184	nan	14.1043	1		1497	119.949	38.7986	0.00417698	-125.395	0.0834821	nan	16.6678	1
981	112.014	51.7999	0.0046297	-138.361	0.188076	nan	12.2078	1		1497	55.4578	24.2734	-0.00278136	85.4246	0.06812	nan	21.7417	1
982	112.902	11.9647	-0.00330244	100.348	0.0738195	nan	7.83105	1		1499	28.1908	5.2828	-0.00327041	99.4308	0.0835864	nan	17.1052	1
982	37.5167	43.0026	-0.00325062	98.8641	0.0663034	nan	11.8215	1		1499	33.9062	21.4049	-0.00312938	95.3918	0.0846307	nan	17.1052	1
984	10.8849	28.813	-0.00295115	90.2874	0.101025	nan	10.5465	1		1501	92.9342	45.264	-0.00305034	93.1282	0.0982382	nan	18.7737	1
985	29.339	51.5392	-0.00319695	97.3271	0.066814	nan	11.3589	1		1501	103.65	28.9148	-0.00289576	88.701	0.16901	nan	4.72179	1
985	114.681	39.887	-0.00331572	100.729	0.0509106	nan	12.2078	1		1503	7.12375	5.66855	-0.00251323	77.7454	0.104088	nan	21.0706	1
987	18.0156	52.4376	-0.00284233	87.1707	0.0893544	nan	11.3589	1		1504	119.655	38.6053	-0.00575496	170.588	0.0745763	nan	18.7098	1
988	44.6795	12.0766	-0.00339023	102.862	0.0553119	nan	30.6337	1		1505	99.1319	27.5428	-0.00301496	92.1148	0.167383	nan	4.72179	1
988	13.8159	38.944	-0.00319329	97.2223	0.11646	nan	10.5465	1		1506	62.589	50.1808	-0.00366661	110.778	0.051741	nan	30.7409	1
990	60.2143	38.4791	-0.00200145	63.0882	0.151645	nan	30.6337	1		1509	15.4225	23.7248	-0.00388169	116.938	0.0601539	nan	54.0796	1
992	127.357	23.7138	-0.00146334	47.6768	0.228686	nan	28.2275	1		1509	96.572	9.53648	-0.00374314	112.97	0.141916	nan	18.1873	1
996	14.4701	14.0129	-0.00180871	57.568	0.210862	nan	15.135	1		1515	85.236	49.5516	-0.00334013	101.428	0.124906	nan	48.9466	1
996	102.489	37.0708	0.00226321	-70.5849	0.223457	nan	28.2275	1		1518	107.374	5.89727	-0.00283677	87.0117	0.120999	nan	34.9176	1
997	45.4418	7.7008	-0.00508116	151.29	0.0394071	nan	31.6083	1		1521	120.438	38.2787	-0.00310192	94.6054	0.110733	nan	11.4315	1
1000	7.37202	27.3802	-0.00314222	95.7597	0.129645	nan	15.135	1		1524	111.316	31.3893	-0.00342777	103.938	0.118196	nan	4.53723	1
1003	113.597	24.8384	-0.00150619	48.904	0.332173	nan	6.89658	1		1525	26.2954	15.7177	-0.00350155	106.051	0.0850008	nan	45.0411	1
1005	110.944	31.2044	-0.00291328	89.2029	0.0995799	nan	6.89658	1		1527	118.191	26.7017	-0.00240424	74.624	0.119906	nan	8.3208	1
1007	6.55459	42.4257	-0.00313531	95.5616	0.0856865	nan	45.8134	1		1527	68.5572	31.2946	-0.00173051	55.3284	0.250209	nan	14.905	1
1007	52.5785	14.8171	-0.00347152	105.191	0.0885356	nan	28.8604	1		1528	64.9604	45.7592	-0.00250479	77.5038	0.13026	nan	14.905	1
1008	52.3509	43.6766	-0.00304479	92.9692	0.107261	nan	28.8604	1		1528	119.985	38.2479	0.00334285	-101.506	0.107269	nan	8.5473	1
1010	102.579	36.9067	-0.00290782	89.0464	0.169945	nan	10.1238	1		1532	127.923	35.0804	-0.0035661	107.899	0.0780684	nan	8.5473	1
1013	99.2808	13.5514	-0.00197515	62.3351	0.148319	nan	23.4396	1		1535	34.5937	11.0268	-0.00321862	97.9476	0.0806532	nan	68.8913	1
1016	120.999	53.2322	-0.00356362	107.828	0.0567949	nan	24.6293	1		1535	100.014	32.6187	-0.00202576	63.7843	0.238729	nan	20.8657	1
1016	102.707	36.7392	0.00307361	-93.7948	0.147123	nan	23.4396	1		1540	120.079	38.3445	-0.00561731	166.646	0.0625396	nan	20.8657	1
1020	27.6398	27.8356	-0.00335974	101.989	0.0955098	nan	8.74011	1		1546	119.718	36.3384	-0.00227597	70.9505	0.161847	nan	31.7993	1
1021	34.8843	32.7249	-0.00133772	44.0792	0.336199	nan	8.74011	1		1547	108.728	6.49853	-0.0031552	96.1314	0.107014	nan	31.7993	1
1022	39.9085	21.01	-0.00130333	43.0942	0.247017	nan	12.7468	1		1549	65.116	11.7512	-0.00356066	107.744	0.0687657	nan	6.9195	1
1024	26.9673	18.5005	-0.00327916	99.6815	0.0726801	nan	9.35931	1		1553	59.1868	15.3184	-0.00326689	99.3303	0.0830516	nan	6.9195	1
1026	112.811	6.31684	-0.00211437	66.3221	0.185279	nan	13.0463	1		1553	124.975	41.1189	-0.00335236	101.778	0.103394	nan	21.0521	1
1026	125.055	10.8204	-0.00335925	101.975	0.0848459	nan	13.0463	1		1555	130.182	13.6514	-0.00316325	96.3619	0.0734468	nan	17.612	1
1026	70.7435	25.2599	-0.00298841	91.3547	0.167165	nan	8.9171	1		1555	63.7733	40.2649	-0.00351542	106.448	0.135927	nan	25.3647	1
1026	102.557	37.1838	-0.00173643	55.4981	0.221495	nan	28.4909	1		1556	144.144	32.4161	-0.00362442	109.57	0.0807662	nan	21.0521	1
1027	74.3139	33.4311	-0.00392997	118.321	0.0659409	nan	8.9171	1		1558	113.656	7.56241	-0.00361192	109.212	0.0577316	nan	17.612	1
1029	53.1362	41.0023	-0.00220994	69.0594	0.271638	nan	15.3849	1		1568	63.553	14.8103	-0.00212022	66.4897	0.206084	nan	10.7428	1
1029	37.7648	41.647	-0.00145329	47.3891	0.247307	nan	15.3849	1		1568	119.599	38.2563	-0.00526074	156.434	0.0645542	nan	60.7528	1
1032	115.855	39.2858	-0.00325315	98.9366	0.0628221	nan	18.8639	1		1568	54.5056	20.6027	-0.00350448	106.135	0.105472	nan	10.7428	1
1035	99.4607	48.618	-0.00156246	50.5157	0.215991	nan	14.2014	1		1568	19.6702	16.0062	-0.00327397	99.533	0.0715017	nan	11.6095	1
1037	88.1147	40.0771	-0.00348171	105.482	0.0669761	nan	14.2014	1		1573	29.3211	22.4591	-0.00342896	103.972	0.0602788	nan	8.1628	1
1038	11.9621	47.2459	-0.00351585	106.46	0.115753	nan	28.6322	1		1577	25.8565	29.8502	-0.00371233	112.087	0.0714493	nan	8.1628	1
1042	123.16	43.4064	-0.00335935	101.978	0.160071	nan	21.6763	1		1577	131.873	26.6053	-0.00197116	62.2207	0.171014	nan	17.3899	1
1042	40.5786	46.2986	-0.00366213	110.65	0.04918	nan	28.6322	1		1578	119.403	38.7257	0.00287342	-88.0611	0.125354	nan	17.3899	1
1046	102.46	36.9722	0.00235778	-73.2934	0.177092	nan	11.5894	1		1585	119.193	39.1397	-0.00307084	93.7152	0.191294	nan	36.1603	1
1047	21.5476	17.5764	-0.00261501	80.6605	0.122939	nan	14.4923	1		1587	83.6184	45.6207	-0.00171959	55.0157	0.247786	nan	36.1603	1
1048	48.2827	47.4558	-0.00329333	100.087	0.0876147	nan	14.658	1		1592	28.5614	7.28202	-0.00314243	95.7657	0.077494	nan	67.0905	1
1048	113.916	38.7305	-0.00128893	42.6819	0.340533	nan	7.61957	1		1594	117.536	24.0396	-0.00305862	93.3654	0.0942582	nan	14.9419	1
1048	34.9848	41.2894	-0.0017476	55.818	0.22239	nan	14.658	1		1602	102.463	38.5558	-0.00315639	96.1654	0.109238	nan	12.791	1
1048	111.882	46.0737	-0.00113808	38.3614	0.370454	nan	7.61957	1		1606	91.697	45.4619	-0.00312357	95.2254	0.0997432	nan	12.791	1
1049	8.80786	29.4745	-0.00343123	104.037	0.0753286	nan	17.4317	1		1609	29.149	43.4472	-0.00328808	99.937	0.095986	nan	62.5805	1
1049	38.5585	11.9506	-0.00148699	48.3543	0.315608	nan	17.9171	1		1609	96.0526	9.31044	0.00163466	-52.5834	0.26077	nan	36.4129	1
1050	100.129	24.7541	-0.00335799	101.939	0.0660195	nan	12.4385	1		1610	119.568	38.0147	0.00434424	-130.185	0.104618	nan	11.7784	1
1050	122.42	33.216	-0.00303314	92.6357	0.084762	nan	10.1361	1		1610	117.511	49.6122	-0.00433478	129.914	0.0384781	nan	11.7784	1
1051	13.4558	5.55361	-0.0030774	93.9032	0.0669232	nan	14.4923	1		1621	120.099	36.1281	0.00218658	-68.3902	0.306365	nan	32.5778	1
1053	121.624	11.5414	-0.00327814	99.6523	0.0920205	nan	21.6892	1		1622	83.9613	53.2828	-0.00308471	94.1125	0.0830719	nan	40.0025	1
1053	140.203	30.8776	-0.00232101	72.2404	0.14832	nan	17.9354	1		1623	131.01	5.43189	-0.00333876	101.389	0.0636291	nan	32.5778	1
1060	102.575	37.2931	-0.00153319	49.6775	0.241424	nan	12.3478	1		1628	132.706	45.9941	-0.00328068	99.7249	0.0887143	nan	40.5976	1
1062	97.071	26.2401	-0.00339773	103.077	0.0738645	nan	12.3478	1		1635	119.907	38.4841	0.00553126	-164.181	0.0509373	nan	17.2997	1
1062	24.3115	42.2318	-0.00347665	105.337	0.0509152	nan	44.5236	1		1637	103.232	44.9148	-0.00298765	91.3327	0.101434	nan	17.8718	1
1064	120.464	13.0593	-0.0025258	78.1054	0.140269	nan	26.8512	1		1637	73.9936	17.8753	-0.0030458	92.9982	0.0698749	nan	39.825	1
1065	58.0098	13.1323	-0.00335442	101.837	0.0833541	nan	28.0786	1		1641	119.708	37.5561	-0.00595858	176.42	0.0543388	nan	17.9859	1
1068	30.3944	8.05293	-0.00328419	99.8255	0.0742067	nan	20.2596	1		1644	5.566	26.5675	-0.00338142	102.61	0.115617	nan	17.0336	1
1069	10.1632	6.98153	-0.00317428	96.6779	0.074554	nan	20.2596	1		1646	112.484	11.9458	-0.00197944	62.4579	0.227111	nan	26.6097	1
1070	109.253	46.1241	-0.00353573	107.03	0.0697043	nan	9.23048	1		1646	17.7025	38.5195	-0.00328504	99.85	0.0794222	nan	17.0336	1
1071	100.405	43.4949	-0.00138745	45.5033	0.287325	nan	9.23048	1		1647	119.872	38.2837	0.00575614	-170.622	0.0525713	nan	8.80305	1
1072	39.4361	37.5383	-0.00337704	102.485	0.0717622	nan	29.8704	1		1650	19.3742	6.99655	-0.00283227	86.8826	0.100251	nan	16.6847	1
1074	62.5565	18.6257	-0.00195113	61.6469	0.282421	nan	29.8704	1		1651	127.933	41.8229	-0.00349314	105.81	0.0662628	nan	8.80305	1
1078	129.536	40.9871	-0.00334089	101.45	0.156749	nan	21.2503	1		1652	20.2782	23.6567	-0.00393832	118.56	0.055998	nan	16.6847	1
1079	113.299	27.2779	-0.00144903	47.2669	0.229997	nan	21.2503	1		1652	76.7944	51.1666	-0.00350441	106.133	0.0745271	nan	44.963	1
1080	12.9052	29.509	-0.00379258	114.386	0.0573163	nan	21.6682	1		1654	119.993	30.0132	-0.00286169	87.7254	0.0973836	nan	14.2306	1
1080	66.0108	46.6234	-0.00352664	106.769	0.0683445	nan	47.3587	1		1658	113.243	53.4924	0.000885952	-31.1406	0.345159	nan	16.7391	1
1084	40.3939	6.79089	-0.00303321	92.6376	0.0874707	nan	10.7234	1		1659	48.9755	12.4823	-0.00353761	107.084	0.0777153	nan	73.149	1
1086	30.7046	11.3854	-0.00187295	59.4079	0.175294	nan	10.7234	1		1662	119.837	38.107	-0.00538445	159.977	0.0724643	nan	16.7391	1
1087	123.984	37.4701	-0.00351049	106.307	0.0593517	nan	83.6834	1		1668	90.7001	36.2084	-0.00278507	85.5308	0.0955812	nan	31.6281	1
1087	11.3528	41.1839	-0.00324703	98.7613	0.103825	nan	10.5507	1		1670	59.1102	34.6544	-0.0032221	98.0472	0.0738771	nan	14.1757	1
1090	42.9683	16.5085	-0.00309753	94.4797	0.0806584	nan	13.2908	1		1671	134.006	42.1127	-0.00317466	96.6888	0.0941488	nan	43.7067	1
1092	21.0076	32.9945	-0.00321285	97.7823	0.0780764	nan	12.6602	1		1675	68.8048	24.312	-0.00177671	56.6516	0.235551	nan	14.1757	1
1094	44.972	39.0054	-0.00239709	74.4192	0.176286	nan	11.6915	1		1676	29.2714	11.7777	-0.00251356	77.7548	0.108699	nan	29.5788	1
1095	126.971	33.0363	-0.00313629	95.5899	0.0985372	nan	21.5159	1		1677	115.131	51.8036	-0.00296151	90.584	0.0861062	nan	14.1353	1
1096	35.7096	46.1397	-0.00318734	97.0518	0.0734701	nan	9.96224	1		1678	61.0576	52.801	-0.00295809	90.4862	0.152888	nan	29.5237	1
1096	69.1736	9.67007	-0.0027478	84.4634	0.185562	nan	22.9353	1		1682	119.738	38.4403	0.00422457	-126.758	0.0866926	nan	12.8009	1
1096	120.556	10.8139	-0.00297245	90.8973	0.0999532	nan	23.1299	1		1683	132.501	37.4516	-0.00295587	90.4225	0.0677666	nan	12.8009	1
1098	9.25711	7.47174	-0.0021347	66.9045	0.189612	nan	22.1377	1		1688	131.455	24.3897	-0.00141988	46.4322	0.322566	nan	13.1037	1
1099	71.0754	32.5264	-0.00358639	108.48	0.109123	nan	22.9353	1		1689	120.182	38.2759	-0.00656948	193.916	0.0611873	nan	17.886	1
1100	34.9631	21.2828	-0.00158055	51.0336	0.284605	nan	15.6322	1		1690	53.6547	20.9058	-0.00327646	99.6042	0.0584321	nan	36.8688	1
1100	38.3699	36.5393	-0.0020689	65.0199	0.18265	nan	9.96224	1		1695	17.4279	27.7564	-0.00316966	96.5455	0.0701489	nan	36.8688	1
1100	7.84246	48.9478	-0.00341412	103.547	0.193511	nan	20.6165	1		1697	136.662	39.8934	-0.00348703	105.635	0.085501	nan	16.4544	1
1103	18.8371	27.4293	-0.00211522	66.3466	0.157762	nan	6.2617	1		1698	133.226	17.3195	-0.00293389	89.793	0.118431	nan	22.8339	1
1104	28.4589	49.004	-0.00334673	101.617	0.0604221	nan	15.9247	1		1700	98.0958	14.1443	-0.00303541	92.7006	0.0696896	nan	29.006	1
1107	23.1933	22.9313	-0.00137387	45.1145	0.306153	nan	6.2617	1		1701	120.265	38.5217	0.00564507	-167.441	0.073734	nan	6.19559	1
1107	72.0124	43.792	-0.00346181	104.913	0.0542271	nan	29.3639	1		1702	46.8374	32.7546	-0.00328793	99.9327	0.0837171	nan	31.5434	1
1108	121.424	22.7535	0.00134369	-44.2501	0.347595	nan	53.7043	1		1703	21.5424	51.5999	-0.00337087	102.308	0.0713629	nan	31.5434	1
1109	59.9526	12.5854	-0.00324652	98.7466	0.0775971	nan	24.8027	1		1704	114.071	38.3543	-0.00360438	108.996	0.152571	nan	6.01089	1
1110	44.6308	33.186	-0.0032101	97.7036	0.0626585	nan	23.764	1		1705	131.315	24.3954	0.00116533	-39.1418	0.297675	nan	17.9351	1
1117	24.7191	18.1235	-0.00321326	97.7943	0.0777831	nan	16.0231	1		1707	108.331	36.573	-0.00385081	116.053	0.0995815	nan	6.01089	1
1118	102.547	36.7635	0.00405294	-121.843	0.104085	nan	45.6248	1		1710	95.6778	39.4314	-0.00336451	102.126	0.0785123	nan	12.9715	1
1118	57.7505	45.4167	-0.00211807	66.4283	0.149021	nan	35.3849	1		1713	129.863	26.6804	-0.00138404	45.4058	0.25164	nan	12.5856	1
1120	51.1607	10.6509	-0.00344012	104.291	0.0713441	nan	27.4772	1		1714	117.294	27.3394	-0.00358988	108.58	0.0509587	nan	10.873	1
1124	107.264	31.8816	-0.00323845	98.5156	0.109154	nan	16.6759	1		1715	83.3058	23.5186	-0.00291943	89.379	0.101243	nan	20.1565	1
1124	90.5908	32.1993	-0.00291085	89.1333	0.134926	nan	16.6759	1		1717	119.552	37.9753	-0.00436215	130.698	0.0823017	nan	10.873	1
1126	101.934	51.3487	-0.00324144	98.6013	0.0990782	nan	20.1834	1		1719	19.2147	19.2243	-0.00332258	100.925	0.0583124	nan	54.2834	1
1127	45.272	53.5627	-0.00275868	84.7751	0.115027	nan	24.9401	1		1721	143.354	39.7536	-0.00332947	101.122	0.0717948	nan	23.8681	1
1131	63.522	5.75885	-0.00306086	93.4294	0.129124	nan	29.6274	1		1724	73.3555	23.1571	-0.00311089	94.8624	0.110536	nan	54.2834	1
1132	93.9359	6.49729	-0.00364407	110.133	0.119805	nan	30.4229	1		1731	73.171	43.5275	-0.00354996	107.437	0.0753963	nan	21.5601	1
1132	44.3719	28.6389	-0.00476435	142.217	0.0452158	nan	21.4001	1		1732	88.8417	28.7199	-0.00340407	103.259	0.0547767	nan	19.1762	1
1135	64.6881	35.3633	-0.00285812	87.623	0.160878	nan	17.5462	1		1733	5.13125	28.1695	-0.00370145	111.776	0.0772435	nan	65.9329	1
1139	82.1545	33.6923	-0.00353611	107.041	0.071173	nan	17.5462	1		1734	120.108	38.8221	-0.00322983	98.2686	0.144341	nan	32.8581	1
1146	107.05	39.8844	-0.0032244	98.1131	0.146829	nan	97.3647	1		1737	70.7963	22.2325	-0.00242567	75.2377	0.118812	nan	19.1762	1
1147	10.3483	51.2281	-0.00328195	99.7615	0.090931	nan	97.3647	1		1739	93.5953	8.82416	-0.00242807	75.3064	0.14189	nan	26.4496	1
1153	115.467	16.1095	-0.00448105	134.104	0.0492484	nan	14.9186	1		1741	120.374	38.3477	0.00243068	-75.3813	0.104966	nan	37.8449	1
1156	13.4078	22.1275	-0.00354516	107.3	0.104051	nan	40.7557	1		1746	82.9398	43.9107	-0.00276363	84.9168	0.0927538	nan	20.3842	1
1157	50.9579	6.28397	-0.00333746	101.351	0.170587	nan	40.7557	1		1749	67.4281	30.6855	-0.00358403	108.413	0.142947	nan	20.3842	1
1157	102.826	8.18656	-0.00346196	104.917	0.134442	nan	14.9186	1		1752	87.6661	13.6613	-0.004119	123.734	0.0808294	nan	26.4462	1
1158	139.074	24.6388	-0.0015284	49.5402	0.284745	nan	14.1704	1		1762	70.1199	15.7182	-0.00264184	81.429	0.128255	nan	19.8458	1
1162	126.307	18.4897	-0.00273256	84.0271	0.103566	nan	14.1704	1		1763	119.657	38.2543	-0.00321721	97.9072	0.137633	nan	32.1831	1
1162	114.565	30.1074	-0.00308407	94.0943	0.073052	nan	11.5652	1		1764	87.4738	38.2452	-0.0035325	106.937	0.0711178	nan	28.4363	1
1164	36.882	32.5915	-0.00370651	111.921	0.0503975	nan	12.0333	1		1767	51.9061	23.5994	-0.00367327	110.969	0.0698	nan	19.8458	1
1164	143.15	13.7313	-0.00297899	91.0847	0.0904809	nan	17.5026	1		1770	119.553	39.0486	-0.00223018	69.639	0.233492	nan	69.3882	1
1164	27.2979	39.8678	-0.00322047	98.0008	0.100009	nan	12.0333	1		1777	25.2747	27.9516	-0.00355278	107.518	0.0656659	nan	17.4116	1
1165	124.823	35.449	-0.00143436	46.8468	0.276862	nan	11.5652	1		1779	10.9999	17.9819	-0.00366576	110.754	0.0757992	nan	17.4116	1
1169	10.0001	39.3968	-0.00325511	98.9927	0.0731431	nan	17.3042	1		1785	17.3303	12.7568	-0.00337595	102.453	0.0700574	nan	19.2364	1
1171	53.8279	14.1338	-0.00333003	101.138	0.0700886	nan	20.7195	1		1786	35.1834	5.59409	-0.00295116	90.2878	0.123156	nan	19.2364	1
1172	104.539	39.1102	0.00209366	-65.7292	0.266351	nan	32.623	1		1789	54.7251	17.7055	-0.00195937	61.8829	0.149929	nan	12.9586	1
1174	53.5222	34.851	-0.00353898	107.123	0.0714297	nan	20.7195	1		1790	56.9953	4.94734	-0.00311453	94.9665	0.106008	nan	12.9586	1
1175	37.5204	51.2317	-0.00360448	108.999	0.0721657	nan	17.929	1		1792	69.3552	32.3546	-0.00307676	93.8847	0.0638743	nan	10.2803	1
1178	27.9598	36.0646	-0.00199551	62.9182	0.175332	nan	17.929	1		1797	119.9	38.9718	0.00166188	-53.3629	0.219341	nan	50.9758	1
1178	80.323	44.4813	-0.00154552	50.0304	0.250527	nan	8.70562	1		1797	66.8645	42.3285	-0.00326368	99.2382	0.0597684	nan	10.2803	1
1179	85.0907	12.3166	-0.00368906	111.421	0.0862915	nan	23.2307	1		1807	131.232	12.1499	-0.0031426	95.7706	0.0822039	nan	92.1189	1
1179	110.571	30.4938	-0.00315706	96.1847	0.0664953	nan	10.8089	1		1807	39.489	20.4595	-0.00358826	108.534	0.0468537	nan	92.1189	1
1179	94.7538	33.4422	-0.00228516	71.2137	0.158203	nan	9.11605	1		1813	119.768	38.8607	0.00195637	-61.797	0.179819	nan	14.5558	1
1179	102.703	37.9049	-0.00214588	67.2246	0.187504	nan	9.11605	1		1814	52.6606	22.9364	-0.00331927	100.83	0.143647	nan	64.072	1
1183	87.9832	40.3449	-0.00380739	114.81	0.0630237	nan	8.70562	1		1815	117.936	24.4206	-0.00308881	94.2301	0.0864358	nan	14.5558	1
1185	61.7854	37.841	-0.00432543	129.646	0.0456373	nan	26.3171	1		1819	114.008	41.4233	-0.00338876	102.821	0.0867148	nan	7.45762	1
1185	4.67626	32.526	-0.00321633	97.8821	0.0848347	nan	16.6694	1		1824	120.86	38.4806	0.00198937	-62.7422	0.232121	nan	7.45762	1
1186	102.443	37.0325	0.00259635	-80.1259	0.170464	nan	14.8343	1		1825	26.4979	37.1615	-0.0032759	99.5882	0.0783758	nan	94.3715	1
1187	22.0517	48.359	-0.00168754	54.098	0.252526	nan	23.5072	1		1831	137.061	38.8873	-0.00314778	95.919	0.0816291	nan	32.5747	1
1188	36.5255	8.08073	-0.00147035	47.8776	0.223124	nan	25.7797	1		1835	110.478	20.061	-0.00334227	101.489	0.0674023	nan	21.0601	1
1189	131.829	17.4309	-0.00310655	94.7382	0.0860428	nan	31.7325	1		1837	42.9944	19.1863	-0.00328576	99.8707	0.103031	nan	27.1479	1
1190	12.6936	17.9113	-0.00216145	67.6705	0.136091	nan	16.6694	1		1838	16.1324	23.1157	-0.0030001	91.6893	0.124442	nan	27.1479	1
1191	83.532	10.7354	-0.0019013	60.2199	0.214364	nan	32.3908	1		1839	120.003	38.8439	0.00347747	-105.361	0.111865	nan	10.4102	1
1193	120.02	46.8844	-0.00299677	91.594	0.0869822	nan	31.7325	1		1841	142.555	29.4838	-0.0030814	94.0178	0.0852437	nan	16.5675	1
1198	15.2866	38.5626	-0.00321537	97.8547	0.0855582	nan	16.9625	1		1841	126.01	30.3417	-0.0019517	61.6635	0.115697	nan	10.4102	1
1198	6.51848	53.0831	-0.00325154	98.8904	0.0756559	nan	16.9625	1		1841	101.199	50.0423	-0.00337814	102.516	0.0950201	nan	21.8863	1
1199	108.38	10.7349	-0.00289951	88.8084	0.124773	nan	23.1188	1		1844	81.1848	15.2999	-0.0031357	95.573	0.0749619	nan	29.9702	1
1200	78.2	26.4714	-0.00353502	107.009	0.0960865	nan	23.6214	1		1845	52.9605	5.22008	-0.00333662	101.327	0.0770213	nan	29.9702	1
1200	117.454	31.9985	-0.00319154	97.1721	0.0725382	nan	23.1188	1		1849	132.821	22.1419	-0.00318118	96.8754	0.0859006	nan	10.8226	1
1200	92.9155	44.9491	-0.00178684	56.942	0.306487	nan	23.6214	1		1849	135.414	41.039	-0.00331146	100.606	0.0589652	nan	19.0743	1
1203	56.3712	46.9577	-0.00338925	102.834	0.0743338	nan	29.9363	1		1853	142.296	16.9117	-0.00183035	58.1879	0.169618	nan	10.8226	1
1207	74.5679	20.7379	-0.00351255	106.366	0.0735519	nan	10.56	1		1854	47.936	29.9361	-0.00214561	67.2168	0.134045	nan	72.9022	1
1209	10.9468	34.1021	-0.00298018	91.1189	0.0897132	nan	16.6322	1		1855	133.458	39.2419	-0.00333598	101.309	0.0673551	nan	13.1514	1
1210	27.0083	29.7825	-0.00425555	127.645	0.08584	nan	9.49187	1		1856	120.322	38.5948	0.00189757	-60.1131	0.183016	nan	13.1514	1
1211	137.221	6.23086	-0.00318934	97.109	0.114989	nan	10.5856	1		1862	133.694	19.3828	-0.00140358	45.9653	0.339814	nan	29.6756	1
1211	66.4835	13.9441	-0.00331142	100.605	0.214327	nan	10.56	1		1865	134.037	49.0564	-0.00264766	81.5956	0.0811238	nan	29.6756	1
1212	21.5647	49.5674	-0.00347779	105.37	0.0701738	nan	18.7594	1		1866	101.555	32.5424	-0.0035448	107.289	0.0679206	nan	34.7294	1
1212	118.642	48.4274	-0.00325796	99.0743	0.0615148	nan	10.2238	1		1876	37.504	35.3878	-0.00346185	104.914	0.0560506	nan	28.0908	1
1214	134.407	16.4356	-0.00322179	98.0385	0.0574225	nan	10.5856	1		1878	50.6372	10.5561	-0.00354561	107.313	0.0792345	nan	28.0908	1
1215	20.551	22.8256	-0.00154021	49.8785	0.256029	nan	9.49187	1		1879	82.3392	46.052	-0.00337225	102.348	0.149506	nan	46.086	1
1216	108.934	51.6346	-0.00183082	58.2014	0.20727	nan	10.2238	1		1884	24.4657	52.1186	-0.00347308	105.235	0.0684833	nan	58.1906	1
1219	28.687	13.2053	-0.0035842	108.418	0.0618034	nan	6.58906	1		1886	120.091	38.6417	0.00168336	-53.9782	0.253538	nan	17.0964	1
1220	102.612	37.207	-0.00344754	104.504	0.124082	nan	15.752	1		1888	115.138	21.652	-0.00151483	49.1516	0.252548	nan	14.1786	1
1221	115.63	27.88	-0.00194761	61.5463	0.166993	nan	5.7116	1		1890	106.831	49.4332	-0.00326004	99.134	0.0925043	nan	17.0964	1
1223	25.6374	7.36435	-0.00324424	98.6815	0.106653	nan	6.58906	1		1891	57.6501	24.1531	-0.00326866	99.3808	0.110425	nan	55.2974	1
1225	23.9535	21.977	-0.0031126	94.9112	0.0923118	nan	14.7093	1		1892	7.20913	51.7109	-0.00347223	105.211	0.0721793	nan	57.4781	1
1226	110.107	29.3341	-0.00324806	98.7909	0.0748052	nan	5.7116	1		1894	143.488	24.8825	-0.00286555	87.836	0.117185	nan	25.5661	1
1226	67.4764	20.3469	-0.00246351	76.3215	0.131093	nan	10.0986	1		1898	79.5727	48.1946	-0.00346582	105.028	0.0724775	nan	14.82	1
1228	66.7963	10.2712	-0.00341269	103.506	0.105785	nan	10.0986	1		1899	64.8927	50.2269	-0.00318956	97.1154	0.126843	nan	14.82	1
1231	110.095	35.9849	-0.00144069	47.0282	0.29188	nan	6.65084	1		1904	118.896	37.0733	0.00192227	-60.8204	0.194593	nan	11.7265	1
1234	28.2044	50.8394	-0.00352388	106.69	0.0711534	nan	10.9047	1		1907	120.004	48.7472	-0.00264668	81.5674	0.100142	nan	11.7265	1
1234	97.9531	33.3419	-0.00266175	81.999	0.105425	nan	11.6925	1		1913	67.972	6.09077	-0.00387252	116.675	0.0539374	nan	25.6674	1
1234	116.499	49.9124	-0.00315344	96.0808	0.0698337	nan	15.3294	1		1915	120.387	38.6066	0.00229872	-71.6018	0.141251	nan	37.636	1
1235	64.5176	28.2559	-0.00183205	58.2367	0.211451	nan	18.2072	1		1920	86.2903	22.6721	-0.00346047	104.874	0.120507	nan	37.636	1
1236	129.111	9.69994	-0.00303858	92.7913	0.0777501	nan	32.4424	1		1922	135.541	51.2358	-0.00326481	99.2706	0.0668385	nan	56.9347	1
1236	31.9683	11.5804	-0.00317591	96.7244	0.0891284	nan	20.0852	1		1942	119.851	37.9738	0.00402273	-120.977	0.0886158	nan	110.648	1
1236	46.3323	29.1495	-0.00172371	55.1339	0.268687	nan	18.2072	1		1944	6.19626	29.3629	-0.00338935	102.837	0.116259	nan	18.0465	1
1237	17.3117	50.3296	-0.00166153	53.3531	0.241129	nan	10.9047	1		1946	13.7595	6.54855	-0.002526	78.1111	0.230294	nan	24.0353	1
1238	97.9324	45.0344	-0.00143282	46.8028	0.33122	nan	10.0492	1		1949	21.5628	38.8257	-0.00361698	109.357	0.0463019	nan	18.0465	1
1239	26.7623	30.9792	-0.00350896	106.263	0.0697027	nan	19.6554	1		1950	61.4017	27.6046	-0.00313738	95.6211	0.10186	nan	20.4598	1
1241	96.5219	17.6118	-0.00264217	81.4383	0.107163	nan	9.35638	1		1951	43.5227	37.5518	-0.00359708	108.787	0.107096	nan	20.4598	1
1241	97.1886	26.9444	-0.0037746	113.871	0.0499275	nan	9.35638	1		1953	114.085	21.1932	-0.00319728	97.3364	0.0799704	nan	18.42	1
1242	93.2593	36.1379	-0.00359066	108.603	0.0909613	nan	9.99804	1		1954	119.507	38.7971	-0.00332263	100.926	0.108249	nan	18.42	1
1242	36.3163	53.4283	-0.00228042	71.0778	0.248797	nan	19.2556	1		1957	90.8216	47.4265	-0.00343575	104.166	0.0572524	nan	12.1456	1
1244	108.735	10.9393	-0.00333962	101.413	0.0728961	nan	13.9172	1		1957	61.3611	15.9555	-0.00250002	77.3673	0.110745	nan	23.7283	1
1245	127.298	21.2182	-0.00190977	60.4625	0.179504	nan	10.0815	1		1959	63.3574	39.5997	-0.00297529	90.9787	0.108764	nan	23.7283	1
1247	31.6148	13.8095	-0.0013212	43.6059	0.255939	nan	39.6747	1		1959	95.1522	36.0792	-0.00318057	96.858	0.079713	nan	12.1456	1
1249	117.034	46.9837	-0.00159651	51.4909	0.213329	nan	19.4881	1		1963	16.0337	33.4301	-0.00368623	111.34	0.0496033	nan	12.4348	1
1250	86.7747	43.3633	-0.00313776	95.6318	0.0796906	nan	30.4753	1		1964	21.1964	44.7425	-0.00354401	107.267	0.0601459	nan	12.4348	1
1254	125.376	7.47106	-0.00316309	96.3572	0.0823277	nan	9.82568	1		1965	119.82	39.0554	0.00194767	-61.5481	0.238653	nan	12.7579	1
1254	135.085	23.9754	-0.00324814	98.7932	0.079694	nan	17.3196	1		1966	132.221	42.0516	-0.00338004	102.571	0.0553003	nan	12.7579	1
1255	57.6687	18.6601	-0.0032759	99.5881	0.0733246	nan	16.8687	1		1972	25.2646	6.13763	-0.00365832	110.541	0.0628945	nan	14.8197	1
1256	47.4464	44.5564	-0.00378266	114.102	0.0681889	nan	22.1086	1		1972	17.9103	19.0038	-0.00230789	71.8646	0.159717	nan	14.8197	1
1259	73.9906	22.9202	-0.00296122	90.5758	0.0776	nan	16.8687	1		1972	87.3433	37.373	-0.00180946	57.5896	0.215513	nan	69.494	1
1263	6.62442	25.8381	-0.00281356	86.347	0.0911079	nan	67.4293	1		1981	86.6053	49.9014	-0.00305739	93.3302	0.0980306	nan	28.9328	1
1267	136.34	6.07799	-0.00327512	99.5658	0.0875233	nan	50.803	1		1982	49.7164	47.8037	-0.00342562	103.876	0.0923232	nan	36.9484	1
1268	85.5623	7.69071	-0.00336883	102.25	0.189804	nan	13.7822	1		1984	99.3024	23.9036	-0.00353781	107.089	0.074582	nan	24.3809	1
1269	51.7518	8.87241	-0.00374141	112.92	0.116395	nan	31.4908	1		1988	120.225	38.78	-0.00226954	70.7663	0.182124	nan	10.7358	1
1270	80.9464	20.677	-0.00312277	95.2026	0.100027	nan	13.7822	1		1989	111.489	45.0203	-0.00309238	94.3322	0.0856943	nan	10.7358	1
1273	71.9452	41.9179	-0.00313769	95.6298	0.178541	nan	23.0694	1		1998	103.357	20.8689	-0.00341659	103.618	0.123885	nan	40.7818	1
1276	49.8154	4.8592	-0.00205626	64.6581	0.220559	nan	17.137	1		1998	62.5776	21.2795	-0.00343561	104.162	0.153499	nan	40.7818	1
1276	32.9675	7.99333	-0.00345294	104.659	0.0776797	nan	17.137	1		2005	117.576	15.5313	-0.00341563	103.59	0.0779464	nan	34.9567	1
1280	12.2084	33.6947	-0.00331566	100.727	0.108957	nan	21.1955	1		2008	61.7745	6.8831	-0.00360676	109.064	0.112973	nan	26.0108	1
1281	74.2862	11.2439	-0.00303106	92.5759	0.224004	nan	24.253	1		2011	73.55	30.0758	-0.00383477	115.594	0.0589753	nan	26.0108	1
1282	31.3523	42.7919	-0.00159147	51.3466	0.259163	nan	21.1955	1		2015	133.721	20.816	-0.00212082	66.5071	0.181238	nan	60.8792	1
1285	25.8671	12.7641	-0.00217421	68.036	0.170193	nan	24.993	1		2021	120.228	38.8001	0.0060237	-178.285	0.0887017	nan	29.6186	1
1285	118.202	15.0535	-0.00239931	74.4827	0.1041	nan	12.4194	1		2022	21.0739	23.3759	-0.00345257	104.648	0.0660691	nan	73.6276	1
1285	80.1558	34.776	-0.002546	78.6839	0.178772	nan	18.4284	1		2026	94.7004	23.7808	-0.00306873	93.6548	0.0808742	nan	11.6622	1
1286	127.986	39.6588	-0.00369926	111.713	0.0619221	nan	11.5265	1		2028	136.871	23.3734	-0.00296739	90.7525	0.116692	nan	23.225	1
1286	133.259	29.4094	-0.00308303	94.0644	0.0880879	nan	11.5265	1		2028	107.993	15.3369	-0.00303422	92.6666	0.155742	nan	15.7478	1
1287	107.801	21.8407	-0.00324933	98.8271	0.0899105	nan	12.2269	1		2029	43.9693	44.7642	0.00116734	-39.1996	0.370364	nan	21.6802	1
1290	97.0164	7.86161	-0.0030612	93.4392	0.127445	nan	17.6559	1		2030	123.881	42.6258	-0.00329443	100.119	0.10776	nan	23.225	1
1290	96.207	25.7226	-0.00141981	46.4303	0.329427	nan	12.2269	1		2030	65.1433	49.4221	-0.0033517	101.759	0.0846145	nan	21.6802	1
1290	102.451	37.0479	0.00194785	-61.553	0.198968	nan	12.9324	1		2031	85.889	16.141	-0.00361097	109.184	0.072067	nan	11.6622	1
1291	88.7297	49.059	-0.00169344	54.2669	0.224278	nan	18.2354	1		2037	7.89839	19.0341	-0.00404804	121.702	0.0534714	nan	33.5486	1
1293	115.899	8.4751	-0.00311281	94.9174	0.0845317	nan	18.8921	1		2040	138.123	45.2452	-0.00339352	102.957	0.0627713	nan	132.837	1
1295	133.407	26.3569	-0.00332803	101.081	0.0712546	nan	17.3231	1		2048	29.5942	26.91	-0.00305747	93.3324	0.0869029	nan	23.8611	1
1299	20.5326	45.7197	-0.0021278	66.7069	0.130965	nan	43.2571	1		2051	49.3813	13.575	-0.00288435	88.3743	0.0735186	nan	23.8611	1
1301	118.597	18.92	-0.00375004	113.168	0.0693673	nan	15.8505	1		2054	77.5235	43.7706	-0.00277809	85.3311	0.236619	nan	4.13948	1
1301	134.242	16.3781	-0.00334429	101.547	0.0673276	nan	10.7524	1		2058	75.2991	47.2616	-0.00314982	95.9774	0.162228	nan	4.13948	1
1301	63.7523	43.9211	-0.00317151	96.5985	0.105987	nan	20.2338	1		2059	46.9508	35.9195	-0.00383398	115.571	0.0882649	nan	18.5235	1
1302	132.561	26.9983	-0.00180984	57.6006	0.189333	nan	10.7524	1		2061	45.2116	9.25762	-0.00344264	104.364	0.0639134	nan	26.7186	1
1304	62.4246	23.7309	-0.00280276	86.0374	0.114453	nan	20.2338	1		2070	120.414	37.9805	-0.00178915	57.008	0.1831	nan	64.0797	1
1306	20.3785	8.38469	-0.00328322	99.7978	0.075242	nan	13.6045	1		2075	57.4429	49.8478	-0.00228382	71.1752	0.124822	nan	64.0797	1
1309	12.115	19.1919	-0.00329986	100.274	0.0871147	nan	13.6045	1		2082	138.72	30.0897	-0.00334519	101.573	0.080559	nan	31.2609	1
1310	34.3011	21.5392	-0.00149544	48.5962	0.278667	nan	13.8665	1		2082	112.808	12.6022	-0.00329337	100.088	0.0818948	nan	25.9585	1
1312	52.1873	22.5959	-0.00344351	104.389	0.082423	nan	17.9174	1		2083	31.4165	15.9707	-0.00313721	95.6162	0.0852766	nan	39.7916	1
1313	33.631	7.68896	-0.00300219	91.7493	0.0877337	nan	13.8665	1		2085	4.86765	45.6108	-0.00335226	101.775	0.0700921	nan	39.7916	1
1314	115.532	37.8149	-0.00336292	102.08	0.0876271	nan	22.2238	1		2087	91.1889	26.9709	-0.0016714	53.6357	0.290052	nan	19.9602	1
1315	130.101	21.0333	-0.00332147	100.893	0.0901094	nan	11.432	1		2089	72.0036	21.4631	-0.00329544	100.148	0.0807489	nan	19.9602	1
1316	137.647	12.4455	-0.00171757	54.958	0.318004	nan	11.432	1		2090	143.569	15.0226	-0.00328641	99.8892	0.114308	nan	53.7253	1
1322	141.053	49.298	-0.00418831	125.719	0.0417708	nan	40.3703	1		2096	39.7669	7.36551	-0.00313165	95.4569	0.0725404	nan	85.7109	1
1323	102.489	37.3574	0.00611867	-181.005	0.110036	nan	23.1423	1		2097	119.708	38.2824	-0.00436791	130.863	0.0708696	nan	85.7109	1
1324	85.3872	21.7661	-0.00297147	90.8694	0.155783	nan	22.1458	1		2103	27.2736	49.9645	-0.00332341	100.949	0.0784221	nan	13.8123	1
1324	79.5273	50.4628	-0.00321927	97.9663	0.0857497	nan	26.4385	1		2106	143.271	19.0898	-0.00127201	42.1972	0.278143	nan	8.52262	1
1327	63.3166	23.5896	-0.00203513	64.0529	0.218316	nan	22.1458	1		2106	119.228	38.3642	0.00199551	-62.9181	0.179879	nan	12.3121	1
1328	8.47007	37.7998	-0.00174772	55.8215	0.231131	nan	56.6575	1		2111	79.4055	11.3632	-0.00328533	99.8583	0.0634421	nan	28.9008	1
1331	91.3797	10.1892	-0.00151558	49.173	0.197837	nan	18.5693	1		2111	70.4003	38.8253	-0.00347961	105.422	0.0473223	nan	28.9008	1
1334	109.846	12.1468	-0.00330871	100.528	0.0891955	nan	6.92524	1		2112	14.6258	15.1417	-0.00312749	95.3379	0.0809061	nan	44.4054	1
1334	50.1717	27.0845	-0.0032928	100.072	0.0877715	nan	29.5687	1		2115	129.945	34.1885	-0.00303782	92.7696	0.0898063	nan	11.6558	1
1334	102.096	30.7075	-0.00102734	35.1898	0.366046	nan	20.1134	1		2120	77.9236	16.1915	-0.00313178	95.4605	0.0885491	nan	23.0531	1
1338	71.3331	6.43269	-0.00600181	177.658	0.0229419	nan	19.9046	1		2121	120.314	38.5622	-0.00201762	63.5513	0.14616	nan	47.9311	1
1338	90.9975	9.51598	-0.00230183	71.6909	0.119643	nan	12.6204	1		2122	56.0404	23.4421	-0.00389555	117.335	0.0429108	nan	23.0531	1
1338	103.612	9.13001	-0.00350222	106.07	0.0762448	nan	6.92524	1		2124	11.1749	12.9687	-0.00362927	109.709	0.108561	nan	46.0718	1
1340	63.5648	27.9288	-0.00322969	98.2648	0.0806125	nan	22.8568	1		2127	120.197	37.2804	0.00532731	-158.34	0.0854026	nan	19.2138	1
1340	84.3802	42.977	-0.0028543	87.5137	0.119118	nan	25.6852	1		2129	101.912	43.1811	-0.00223751	69.8488	0.123432	nan	19.0921	1
1341	129.248	46.9072	-0.00374852	113.124	0.215552	nan	3.68672	1		2131	9.6992	51.1989	-0.00296057	90.5572	0.069745	nan	29.0867	1
1342	123.34	46.197	-0.00325837	99.086	0.123471	nan	3.68679	1		2133	4.863	22.5171	-0.00534733	158.913	0.123059	nan	6.09113	1
1345	108.953	11.3423	-0.00181621	57.7829	0.186155	nan	37.4434	1		2133	120.03	37.1601	-0.00449632	134.541	0.0867384	nan	19.0921	1
1350	43.3132	19.068	-0.00327583	99.5861	0.0551476	nan	9.07072	1		2134	4.83595	16.426	-0.00372655	112.495	0.142652	nan	6.09113	1
1353	8.69555	41.9907	-0.00245355	76.0361	0.120226	nan	23.9664	1		2136	45.6009	27.0058	-0.00346021	104.867	0.0659739	nan	40.9844	1
1353	41.355	10.2112	-0.00303115	92.5787	0.0911942	nan	9.07072	1		2140	124.672	14.929	-0.00292023	89.4019	0.0960078	nan	22.0197	1
1353	57.0788	44.8639	-0.00305079	93.1411	0.103297	nan	14.7118	1		2142	120.617	36.5721	-0.00241197	74.8453	0.245045	nan	22.0197	1
1355	132.503	32.7581	-0.00323524	98.4236	0.0612269	nan	10.668	1		2150	119.314	37.4775	0.00414979	-124.616	0.0774384	nan	15.7918	1
1356	16.1606	19.2166	-0.00331772	100.786	0.0826638	nan	23.9664	1		2155	121.89	53.0578	-0.00336161	102.043	0.0587728	nan	15.7918	1
1360	139.695	24.8789	-0.00323377	98.3815	0.0870967	nan	10.668	1		2155	71.2228	11.4259	-0.00329179	100.043	0.0656213	nan	24.7904	1
1361	93.2732	31.1803	-0.00319782	97.3521	0.122996	nan	22.697	1		2155	97.4887	47.3447	-0.00334867	101.672	0.0689233	nan	23.9523	1
1365	43.7721	44.0776	-0.00346505	105.005	0.0509637	nan	4.33684	1		2158	47.5076	18.6477	-0.00339996	103.141	0.0772942	nan	24.7904	1
1366	102.226	10.3237	-0.0026943	82.9312	0.109497	nan	22.697	1		2164	53.745	21.1345	-0.00336002	101.997	0.0686192	nan	inf	1
1368	31.9929	34.0703	-0.0015213	49.3369	0.252719	nan	15.4562	1		2174	97.3647	43.0625	-0.0035569	107.636	0.0694203	nan	inf	1
1369	62.9611	41.8006	-0.00351061	106.31	0.0899206	nan	19.3236	1		2183	97.2339	15.2103	-0.00329667	100.183	0.107553	nan	30.6503	1
1369	97.9527	51.7599	-0.00328608	99.8797	0.0855805	nan	36.3813	1		2185	79.7433	40.38	-0.00322164	98.0341	0.0787419	nan	30.6503	1
1369	37.9565	15.7377	-0.00142926	46.7008	0.261513	nan	19.2782	1		2192	119.554	37.2839	0.00426138	-127.812	0.0664883	nan	27.4141	1
1373	92.778	7.4153	-0.00204004	64.1935	0.247001	nan	29.5389	1		2192	73.9134	52.9656	-0.00277441	85.2256	0.141107	nan	48.2598	1
1374	21.84	31.7828	-0.00340227	103.207	0.0697373	nan	22.7417	1		2197	134.668	14.4125	-0.0030118	92.0244	0.075449	nan	27.2561	1
1375	95.5739	36.8216	-0.00337598	102.454	0.0833446	nan	29.5389	1		2198	119.858	37.2938	-0.0044741	133.904	0.0759617	nan	27.2561	1
1379	142.762	21.3882	-0.00337042	102.295	0.0688586	nan	21.9237	1		2207	116.84	16.7079	-0.00355238	107.506	0.0952031	nan	20.7478	1
1379	128.413	52.8939	-0.00197268	62.2643	0.172893	nan	34.0493	1		2216	119.193	37.5221	0.00317593	-96.7251	0.0857535	nan	19.4758	1
1382	84.9388	13.6403	-0.00332673	101.044	0.175454	nan	28.1836	1		2219	138.656	38.2496	-0.00327946	99.6901	0.0761158	nan	19.4758	1
1382	29.9378	15.2381	-0.00181215	57.6666	0.258549	nan	19.9679	1		2225	130.918	13.5069	-0.00174803	55.8304	0.280232	nan	3.49726	1
1382	120.905	19.6826	-0.00337479	102.42	0.0727426	nan	9.91539	1		2225	134.247	14.5757	0.0016729	-53.6787	0.313828	nan	3.49726	1
1385	11.8028	23.5952	-0.00350538	106.16	0.0821498	nan	19.9679	1		2226	73.5275	44.3463	-0.00373947	112.865	0.0825283	nan	26.3299	1
1387	118.09	10.1753	-0.00201687	63.5298	0.170424	nan	9.91539	1		2230	47.5582	48.6888	-0.00319915	97.39	0.0672332	nan	26.3299	1
1387	59.7299	26.2429	-0.00243562	75.5228	0.185821	nan	27.9645	1		2231	119.973	37.1807	0.00282774	-86.7529	0.198656	nan	46.995	1
1387	52.2209	53.1804	-0.00234916	73.0465	0.255397	nan	27.9645	1		2241	120.046	38.3359	0.00618862	-183.008	0.0445712	nan	27.6953	1
1398	108.991	44.3461	-0.00333734	101.348	0.0554189	nan	31.2881	1		2242	102.259	17.1066	-0.00318425	96.9635	0.102889	nan	27.6953	1
1399	47.0787	33.1282	-0.00159332	51.3995	0.266514	nan	24.7459	1		2245	43.3078	10.7983	-0.00348449	105.562	0.0895502	nan	23.5769	1
1401	25.2767	21.4221	-0.00298057	91.1299	0.143288	nan	12.0401	1		2247	66.248	5.35583	-0.00310396	94.6639	0.174085	nan	23.5769	1
1401	4.83173	47.1406	-0.00307534	93.8441	0.0738486	nan	32.8548	1		2248	120.374	37.5683	-0.00234596	72.955	0.156415	nan	32.6918	1
1403	26.8586	9.48637	-0.00315039	95.9937	0.103433	nan	5.36463	1		2252	105.166	8.62918	-0.00196061	61.9185	0.221529	nan	31.7286	1
1403	118.588	14.5662	-0.00333238	101.206	0.0885421	nan	24.0011	1		2254	119.466	36.9524	0.00355925	-107.703	0.0631669	nan	31.7286	1
1406	142.332	18.0725	-0.00307104	93.7211	0.11228	nan	24.0011	1		2263	63.8611	33.5774	-0.0031482	95.9309	0.0834576	nan	42.8413	1
1406	69.1928	43.8988	-0.00328412	99.8236	0.09161	nan	37.3001	1		2265	11.5619	32.1923	-0.00168053	53.8971	0.24758	nan	50.3399	1
1407	27.5666	14.8041	-0.00336606	102.17	0.0933017	nan	5.36463	1		2268	106.646	31.3828	-0.0031956	97.2883	0.0808278	nan	14.4308	1
1411	34.6147	29.911	-0.00362544	109.599	0.0876336	nan	16.6702	1		2269	119.621	37.6989	-0.00623355	184.294	0.0663815	nan	14.4308	1
1414	73.6019	52.4222	-0.00292617	89.572	0.254808	nan	21.6276	1		2269	60.9818	41.7721	-0.00143574	46.8863	0.237751	nan	36.7449	1
1414	11.4169	6.79719	-0.00316903	96.5273	0.0706739	nan	11.8764	1		2274	91.7263	15.6099	-0.00324099	98.5883	0.0917272	nan	25.5724	1
1414	138.469	11.9431	-0.00314487	95.8355	0.202633	nan	37.1142	1		2274	37.6539	5.53433	-0.0032651	99.2789	0.0856434	nan	28.046	1
1416	67.0242	31.8191	-0.001619	52.135	0.336911	nan	21.6276	1		2279	82.8102	39.5777	-0.00324368	98.6655	0.163142	nan	18.3585	1
1417	11.2494	18.6724	-0.00302324	92.3521	0.0969391	nan	9.76936	1		2281	18.6143	36.8639	-0.003671	110.904	0.0598959	nan	64.2532	1
1419	33.4828	13.3531	-0.00351854	106.537	0.0717672	nan	22.8609	1		2282	83.1618	21.2225	-0.00338079	102.592	0.0595069	nan	16.4506	1
1419	116.588	41.9213	-0.00335749	101.925	0.0833649	nan	24.4417	1		2282	98.9818	16.7115	-0.00329613	100.167	0.0718471	nan	16.4506	1
1419	6.22248	27.0492	-0.00427615	128.235	0.0701645	nan	9.76936	1		2285	119.624	37.6114	0.00689665	-203.286	0.052338	nan	29.3753	1
1423	92.148	42.2284	-0.00344101	104.317	0.0537159	nan	24.4417	1		2293	106.585	30.8118	-0.00308793	94.2047	0.0774073	nan	15.5516	1
1426	133.094	46.4187	-0.00290668	89.0138	0.0844972	nan	39.5834	1		2298	120.05	38.5928	-0.00321441	97.8271	0.0805086	nan	15.5516	1
1427	66.2972	29.39	-0.00330795	100.506	0.0810288	nan	23.815	1		2301	7.20122	20.026	-0.00216475	67.7651	0.197956	nan	61.4011	1
1429	10.916	9.8622	-0.00388915	117.152	0.0981282	nan	5.55328	1		2302	97.737	30.3355	-0.00359792	108.811	0.137972	nan	23.7915	1
1429	130.887	6.89689	-0.00302599	92.4308	0.132331	nan	39.5834	1		2303	138.816	19.3197	-0.00358925	108.562	0.0999441	nan	26.6423	1
1429	44.3077	38.5341	-0.00193955	61.3154	0.224751	nan	14.5594	1		2303	68.5817	21.6187	-0.00345344	104.673	0.187354	nan	30.4305	1
1429	47.2683	52.7893	-0.00158514	51.1652	0.246703	nan	14.5594	1		2308	119.996	38.1782	0.00552367	-163.964	0.0635998	nan	26.6423	1
1430	89.1029	48.8311	-0.00327129	99.456	0.132188	nan	16.2918	1		2315	83.408	24.1768	-0.00161999	52.1634	0.252407	nan	13.3958	1
1431	5.38142	10.3176	-0.00307237	93.7592	0.154228	nan	5.55328	1		2318	116.598	26.2586	-0.00348884	105.687	0.0512841	nan	12.5021	1
1433	34.9707	20.6402	-0.00199503	62.9044	0.241851	nan	14.3988	1		2319	90.7247	12.9558	-0.00347384	105.257	0.0493948	nan	13.3958	1
1433	6.34044	36.3063	-0.00448569	134.236	0.0460896	nan	21.6098	1		2320	120.183	38.2355	-0.00529806	157.502	0.0400104	nan	12.5021	1
1434	95.6909	33.9307	-0.00312322	95.2155	0.0801224	nan	15.7008	1		2328	105.301	20.6889	-0.00316627	96.4484	0.0749373	nan	33.3355	1
1437	81.8248	41.296	-0.00493701	147.162	0.0454299	nan	6.91905	1		2328	49.5258	46.1663	-0.00320809	97.6461	0.0761727	nan	10.414	1
1438	27.7069	33.0724	-0.00369472	111.583	0.0803832	nan	8.52954	1		2330	84.5701	46.7941	-0.00239691	74.414	0.154173	nan	24.9881	1
1439	21.809	39.2343	-0.0019481	61.5602	0.295987	nan	8.52954	1		2331	135.504	50.6331	-0.00227168	70.8274	0.148661	nan	42.5308	1
1441	88.7126	41.9525	-0.00226731	70.7023	0.19741	nan	6.91905	1		2332	59.6483	48.6131	-0.00336292	102.08	0.108768	nan	10.414	1
1442	20.4206	24.7761	-0.00315612	96.1576	0.180916	nan	5.04042	1		2336	80.4268	36.8987	-0.00331868	100.813	0.175032	nan	23.8532	1
1442	8.81053	26.6356	-0.0032531	98.9352	0.221915	nan	3.47364	1		2340	120.035	38.5669	0.00250991	-77.6503	0.117176	nan	39.643	1
1444	113.252	32.6505	-0.00348622	105.612	0.0993577	nan	11.8957	1		2347	56.4351	31.6066	0.00138989	-45.5733	0.350461	nan	15.5676	1
1445	121.683	50.1335	-0.0015332	49.6775	0.202203	nan	15.7712	1		2348	119.981	37.7729	0.00521143	-155.021	0.0611768	nan	21.0742	1
1446	15.7475	22.8873	-0.00379436	114.437	0.163903	nan	5.04042	1		2348	70.2871	24.5021	-0.00268592	82.6913	0.0959105	nan	15.5676	1
1446	107.567	43.0998	-0.00180615	57.495	0.221153	nan	11.8957	1		2351	33.8323	36.2308	-0.00345135	104.613	0.167011	nan	23.071	1
1447	11.6531	28.6321	-0.00344944	104.558	0.164517	nan	3.47364	1		2360	119.949	38.229	0.00656688	-193.841	0.0437208	nan	69.3246	1
1448	144.473	42.608	-0.00276474	84.9487	0.119108	nan	24.0009	1		2365	50.636	39.5231	-0.00313664	95.5999	0.0868715	nan	15.2897	1
1449	38.9512	41.6351	-0.00197668	62.3789	0.170618	nan	17.1042	1		2367	61.1592	4.68913	-0.00321225	97.7653	0.12981	nan	36.3888	1
1455	109.036	44.371	0.00271863	-83.628	0.231697	nan	7.32679	1		2370	144.054	9.37405	-0.00354973	107.43	0.0800588	nan	37.1589	1
1455	114.24	49.5284	-0.00225865	70.4545	0.26695	nan	7.32679	1		2370	65.6007	42.6591	-0.00324443	98.687	0.0765542	nan	12.7882	1
1456	129.855	24.8614	-0.00349633	105.901	0.0568692	nan	28.5317	1		2373	78.1777	44.9738	-0.00340012	103.146	0.0682085	nan	12.7882	1
1458	96.0538	21.9887	-0.00389005	117.177	0.0773391	nan	25.8747	1		2374	120.139	37.8144	-0.00652451	192.628	0.0438459	nan	37.1589	1
1462	63.4765	16.9879	-0.00301919	92.2362	0.113692	nan	20.9416	1		2383	119.961	37.2784	-0.00599786	177.545	0.0502166	nan	26.6494	1
1464	66.5871	40.3461	-0.00335037	101.721	0.112715	nan	23.3381	1		2384	133.11	14.0992	-0.00350091	106.032	0.131766	nan	26.6494	1
1464	12.5292	4.52472	-0.00142608	46.6097	0.322142	nan	18.6803	1		2391	142.019	24.8175	-0.00252758	78.1563	0.117429	nan	25.718	1
1465	46.2506	28.8967	-0.00382208	115.231	0.0510195	nan	20.9416	1		2394	120.141	38.3374	0.00472678	-141.141	0.0541475	nan	10.8708	1
1468	11.1447	23.1536	-0.00325752	99.0618	0.261563	nan	18.6803	1		2397	134.15	19.3592	-0.00353799	107.094	0.0749275	nan	23.5888	1
1473	9.74031	51.9632	-0.00332017	100.856	0.0896512	nan	28.8438	1		2398	111.905	31.2421	-0.00340677	103.336	0.067702	nan	10.8708	1
1474	87.4661	44.1247	-0.00192514	60.9027	0.161283	nan	13.1673	1		2398	50.0123	28.9727	-0.00303254	92.6184	0.0773009	nan	14.3909	1
1476	119.863	28.2111	-0.00305128	93.155	0.0931884	nan	9.54131	1		2399	14.3095	10.8344	-0.00325263	98.9216	0.084607	nan	40.0461	1
1479	75.0911	48.6231	-0.00315187	96.0361	0.0691369	nan	13.1673	1		2399	112.856	51.1454	-0.00305851	93.3622	0.0771479	nan	14.735	1
1479	8.30223	39.4512	-0.00364941	110.285	0.115719	nan	67.4157	1		2399	56.5051	16.1297	-0.00350921	106.27	0.0702247	nan	14.3909	1
1481	129.278	26.6668	-0.00307961	93.9664	0.105804	nan	9.54131	1		2404	120.022	37.3958	0.00534196	-158.76	0.077905	nan	7.98871	1
1488	143.972	34.4359	-0.00258184	79.7106	0.106346	nan	33.7243	1		2404	53.9904	45.1376	-0.00363347	109.829	0.066668	nan	29.0554	1
1491	29.2002	29.9511	-0.0027059	83.2635	0.106612	nan	21.8996	1		2408	82.2707	51.8038	-0.00197088	62.2126	0.347577	nan	29.0554	1
1491	115.203	52.0324	-0.00292126	89.4314	0.0923718	nan	26.6209	1		2409	112.531	40.1712	-0.00340751	103.357	0.15414	nan	7.72437	1
1491	69.7138	38.5742	-0.00300966	91.9631	0.0777163	nan	33.9492	1		2410	51.2104	8.73231	-0.00279103	85.7015	0.0863001	nan	44.9255	1
1493	102.223	28.7903	-0.00331895	100.821	0.0704825	nan	25.5053	1		2411	132.413	12.6167	0.00337712	-102.487	0.154039	nan	28.4225	1
1494	114.567	6.47162	-0.00286592	87.8464	0.0968118	nan	25.5053	1		2412	93.3744	24.2402	-0.00150889	48.9814	0.298077	nan	24.9152	1
1495	9.52032	39.5582	-0.00160517	51.7388	0.2619	nan	21.8996	1		2413	119.995	38.1829	-0.0108231	315.738	0.0377324	nan	7.72437	1
1497	128.856	43.5967	-0.00198597	62.6448	0.146458	nan	28.1377	1		2417	48.1481	47.3052	-0.00360291	108.954	0.063515	nan	28.3041	1
1497	46.1678	30.2041	-0.00230776	71.8608	0.109848	nan	12.1873	1		2418	89.8287	5.71832	-0.00326533	99.2854	0.0621379	nan	31.4699	1
1498	70.2543	37.9642	-0.00121583	40.5882	0.314698	nan	14.5447	1		2419	64.2169	24.0047	-0.00288339	88.3469	0.0916235	nan	28.3041	1
1499	58.3411	29.6201	-0.0016425	52.8079	0.218546	nan	12.1873	1		2423	135.881	18.7258	-0.00158703	51.2193	0.275776	nan	26.5789	1
1501	105.015	28.6517	-0.00291113	89.1413	0.087607	nan	27.5464	1		2424	25.9289	20.5679	-0.0017683	56.4109	0.198659	nan	38.4419	1
1501	19.882	49.3898	-0.00347293	105.231	0.0881333	nan	23.6829	1		2428	74.7372	5.81606	-0.00259559	80.1042	0.122789	nan	50.9888	1
1502	21.6867	25.7757	-0.00159544	51.4603	0.317633	nan	23.6829	1		2428	125.448	43.1713	-0.00202313	63.7091	0.241116	nan	26.5789	1
1505	62.2123	35.4847	-0.0025399	78.5093	0.151907	nan	16.989	1		2439	105.834	9.29333	-0.00304627	93.0115	0.12612	nan	30.9092	1
1505	79.0399	37.8215	-0.00232258	72.2852	0.36802	nan	16.989	1		2442	124.657	51.6465	-0.00325617	99.0232	0.0657127	nan	13.6935	1
1509	53.4694	13.6133	-0.00351963	106.568	0.199683	nan	10.5452	1		2442	120.126	38.7244	-0.00390083	117.486	0.0984477	nan	13.6935	1
1511	124.059	49.0331	-0.00208764	65.5567	0.181408	nan	8.1844	1		2444	136.501	13.1543	-0.00322628	98.167	0.165721	nan	21.0324	1
1512	87.9045	15.359	-0.00323677	98.4675	0.100403	nan	34.4794	1		2445	19.072	45.6973	-0.00295475	90.3904	0.143888	nan	8.31417	1
1513	122.335	26.9042	-0.00182103	57.9209	0.209966	nan	21.5911	1		2447	87.3902	7.2272	-0.00344075	104.309	0.0850581	nan	32.633	1
1513	131.78	46.3199	-0.00292255	89.4682	0.117056	nan	8.1844	1		2447	57.5736	20.4891	-0.00341948	103.7	0.129731	nan	20.7311	1
1514	26.947	18.4576	-0.00108395	36.8112	0.334097	nan	18.0547	1		2449	38.1648	27.7745	-0.00342771	103.936	0.146209	nan	20.7311	1
1516	46.6194	5.26238	-0.00393413	118.44	0.0869769	nan	6.46512	1		2449	120.293	38.2767	0.00653571	-192.948	0.0481185	nan	24.2393	1
1519	71.7597	6.50985	0.0029418	-90.0196	0.238709	nan	25.1712	1		2449	10.7578	45.6884	-0.00501162	149.299	0.0400771	nan	8.31417	1
1520	87.6456	39.8296	-0.00328448	99.834	0.0850425	nan	17.6855	1		2451	142.733	47.442	-0.00305198	93.1751	0.163198	nan	24.2393	1
1522	70.4938	35.518	-0.0030477	93.0527	0.0801473	nan	17.6855	1		2453	26.6643	45.0235	-0.0033939	102.968	0.0736835	nan	15.9204	1
1525	71.5239	6.38119	0.00302167	-92.3072	0.104169	nan	15.4311	1		2454	140.035	21.8801	-0.00343694	104.2	0.0756605	nan	7.0954	1
1526	43.0546	27.3254	-0.00315825	96.2187	0.0962085	nan	14.7686	1		2455	119.014	12.4395	-0.0033726	102.358	0.0620379	nan	18.9682	1
1526	21.0051	38.9184	-0.00242628	75.2553	0.130724	nan	22.6334	1		2457	137.788	15.15	-0.00275436	84.6513	0.152577	nan	7.0954	1
1526	103.669	40.4901	-0.00283895	87.074	0.0846886	nan	12.9444	1		2458	65.821	25.5911	-0.00196137	61.9404	0.289077	nan	43.7135	1
1527	50.2514	11.0353	-0.00294237	90.0361	0.0811752	nan	17.809	1		2460	120.16	38.2826	0.0338467	-975.13	0.0198022	nan	10.3216	1
1527	98.715	52.449	-0.00167943	53.8655	0.221484	nan	12.9444	1		2469	125.94	46.5973	-0.00338896	102.826	0.0734329	nan	9.12963	1
1528	130.985	5.77437	-0.00321125	97.7366	0.0794085	nan	44.1739	1		2474	129.318	38.1153	-0.00521876	155.231	0.0409067	nan	7.20627	1
1528	52.3235	52.5809	-0.00333736	101.348	0.0828331	nan	21.3537	1		2475	70.4062	53.5185	-0.00364028	110.024	0.0893255	nan	60.8917	1
1528	57.1364	31.7766	-0.00352614	106.755	0.080363	nan	14.7686	1		2478	127.406	31.1671	-0.0030164	92.1561	0.117689	nan	7.20627	1
1529	83.7481	15.7986	-0.00320729	97.6232	0.0789296	nan	15.4311	1		2481	4.82029	7.70502	-0.00310507	94.6955	0.184522	nan	28.9646	1
1532	137.152	53.3035	-0.00320637	97.5969	0.0862055	nan	14.6852	1		2484	6.43128	36.6248	-0.00667016	196.799	0.0634618	nan	28.9646	1
1537	35.4321	16.8743	-0.0033802	102.575	0.0709171	nan	48.3623	1		2487	120.178	38.4784	-0.00878938	257.493	0.0384677	nan	113.761	1
1537	127.667	42.0919	-0.00356507	107.87	0.0775912	nan	14.6852	1		2500	124.762	52.505	-0.00299095	91.4272	0.141183	nan	4.74714	1
1538	137.785	21.3196	-0.00130699	43.199	0.261886	nan	23.1051	1		2503	21.3553	47.7175	-0.0054294	161.264	0.0266015	nan	101.276	1
1539	67.9359	52.6851	-0.00285433	87.5144	0.0797231	nan	48.3623	1		2503	122.629	48.2636	-0.0030176	92.1906	0.193137	nan	4.74714	1
1545	82.6562	50.1059	-0.00377929	114.005	0.0923729	nan	33.6129	1		2511	129.966	46.1903	-0.00329	99.9921	0.0628371	nan	44.1387	1
1546	47.5015	37.3747	0.00189135	-59.935	0.195009	nan	11.4842	1		2511	107.194	8.37997	-0.00300772	91.9076	0.128791	nan	29.9262	1
1548	39.6484	28.9952	-0.00342834	103.954	0.0560662	nan	10.4861	1		2515	78.7051	17.5439	-0.00189638	60.079	0.243465	nan	7.02016	1
1549	43.1523	19.1118	-0.00298195	91.1694	0.0960116	nan	10.4861	1		2516	60.2969	36.7194	-0.00388643	117.074	0.135645	nan	26.5812	1
1550	67.5078	20.1	-0.00301717	92.1781	0.0960001	nan	15.492	1		2518	85.1182	14.6885	-0.00278988	85.6687	0.143476	nan	7.02016	1
1550	27.9851	46.8627	-0.00196383	62.0108	0.179396	nan	21.3374	1		2520	88.5984	48.0665	-0.0035538	107.547	0.0593161	nan	30.4915	1
1553	69.9985	4.80958	-0.00143577	46.8874	0.277151	nan	15.492	1		2521	120.137	38.384	-0.0168269	487.686	0.0295934	nan	32.9913	1
1556	113.79	13.2223	-0.00298375	91.2211	0.115686	nan	44.5922	1		2523	35.1214	32.2066	-0.00334183	101.476	0.0858986	nan	25.2639	1
1561	70.6141	37.2784	-0.00180848	57.5617	0.264539	nan	14.9897	1		2525	40.8075	7.59087	-0.00315721	96.1889	0.0566323	nan	25.2639	1
1563	89.8735	6.79316	-0.00139926	45.8415	0.267981	nan	22.6363	1		2527	79.0934	17.0168	-0.00316932	96.5357	0.0666401	nan	39.4291	1
1564	82.5514	28.2125	-0.00296759	90.7581	0.156523	nan	14.9863	1		2531	144.312	48.65	-0.00265414	81.7812	0.102043	nan	27.7942	1
1566	6.04954	11.2503	-0.00327903	99.6777	0.17574	nan	63.2174	1		2533	46.8554	32.216	-0.00342291	103.798	0.087678	nan	15.9864	1
1567	127.701	14.1232	-0.00310937	94.8188	0.0578919	nan	31.8658	1		2533	54.7752	46.1027	-0.00299895	91.6563	0.0995265	nan	15.9864	1
1567	81.2201	43.1396	-0.00186203	59.0952	0.316357	nan	9.28254	1		2533	115.196	19.7349	-0.00360545	109.027	0.0510702	nan	26.5277	1
1568	65.1299	33.7436	-0.00233304	72.5848	0.224957	nan	18.2785	1		2535	141.694	20.9794	-0.00311207	94.896	0.123896	nan	16.8793	1
1569	115.141	43.4093	-0.002983	91.1995	0.106742	nan	28.7768	1		2536	79.2943	48.1672	-0.00345176	104.625	0.0797064	nan	24.6059	1
1570	87.1887	50.2488	-0.00272118	83.701	0.127448	nan	9.28254	1		2540	125.406	25.4069	-0.00332128	100.888	0.0752648	nan	7.60602	1
1570	72.1564	52.506	-0.00288569	88.4127	0.0965929	nan	13.0338	1		2541	81.1383	6.79461	-0.00338528	102.721	0.100647	nan	41.4136	1
1575	34.1214	20.1081	-0.00329758	100.209	0.0631755	nan	13.4339	1		2541	122.517	32.4431	-0.00383608	115.632	0.10412	nan	7.60602	1
1576	43.5635	29.664	-0.00427091	128.085	0.0578972	nan	13.4339	1		2551	11.7182	52.9687	-0.00316542	96.4242	0.071442	nan	35.5258	1
1578	80.16	7.14575	-0.00282025	86.5385	0.167713	nan	9.61715	1		2551	120.197	38.1339	-0.00267652	82.4222	0.119602	nan	40.6037	1
1579	23.6328	38.1189	-0.00322811	98.2196	0.0743148	nan	20.8422	1		2552	44.3914	39.0207	0.00154676	-50.0659	0.28749	nan	16.9075	1
1579	87.5071	51.8672	-0.00363989	110.013	0.157045	nan	32.9541	1		2554	142.532	4.22525	-0.0032973	100.201	0.170278	nan	40.4898	1
1582	53.6073	52.8116	-0.00386402	116.432	0.0636319	nan	14.6711	1		2554	49.2515	22.8268	-0.00292085	89.4196	0.193754	nan	16.9075	1
1583	77.2863	16.3235	-0.00214411	67.174	0.131662	nan	9.61715	1		2557	120.278	38.0511	0.0056582	-167.817	0.0387208	nan	16.2062	1
1584	48.5922	39.0243	-0.00345421	104.695	0.0623914	nan	14.6711	1		2559	66.3409	23.8783	-0.00322152	98.0307	0.180735	nan	17.1217	1
1584	101.583	22.0705	-0.00329762	100.21	0.0585375	nan	16.4374	1		2561	136.071	41.6897	-0.00337601	102.455	0.104389	nan	16.2062	1
1585	18.3262	40.9676	-0.0033919	102.91	0.0686445	nan	10.9793	1		2563	132.995	14.2317	-0.00125078	41.589	0.315193	nan	12.3237	1
1585	11.3469	49.4431	-0.00295476	90.3907	0.0857729	nan	10.9793	1		2565	142.167	6.00018	-0.00286085	87.7012	0.10532	nan	12.3237	1
1591	41.159	43.0307	-0.00207996	65.3367	0.145338	nan	27.1462	1		2569	119.692	38.2407	-0.00299893	91.6558	0.126505	nan	27.1482	1
1594	29.7183	13.739	-0.00202735	63.83	0.150411	nan	9.189	1		2571	96.3773	52.1496	-0.00333408	101.254	0.0652385	nan	22.0475	1
1595	13.0043	36.1076	-0.00206155	64.8094	0.178933	nan	18.7628	1		2575	107.642	33.1971	-0.00323285	98.3551	0.0695024	nan	19.7697	1
1597	120.196	28.0961	-0.00339079	102.878	0.055214	nan	26.1077	1		2580	93.7186	47.232	-0.00317257	96.6288	0.0881883	nan	19.7697	1
1598	71.8341	11.3533	-0.00314254	95.7688	0.152484	nan	28.9127	1		2583	52.4346	5.50703	-0.00303472	92.6809	0.0753185	nan	9.30096	1
1604	14.052	46.9304	-0.00139384	45.6864	0.320575	nan	6.04543	1		2587	120.119	38.0298	0.00834018	-244.628	0.0329277	nan	14.296	1
1605	43.1799	28.0158	-0.00165526	53.1733	0.253267	nan	12.2271	1		2588	59.9268	11.0183	-0.0032645	99.2617	0.0998474	nan	9.30096	1
1605	69.8393	50.3487	-0.00163881	52.7022	0.282815	nan	34.7776	1		2588	108.659	27.4889	-0.00346877	105.112	0.0515157	nan	14.5292	1
1612	139.289	18.4213	-0.001662	53.3665	0.190314	nan	9.99955	1		2589	133.42	53.3732	-0.0034724	105.216	0.0578379	nan	20.3061	1
1614	129.291	18.5677	-0.00320158	97.4598	0.0832229	nan	9.99955	1		2591	76.9264	23.6308	-0.00347712	105.351	0.052633	nan	21.1674	1
1616	37.5502	22.8512	-0.00131671	43.4775	0.284249	nan	18.9256	1		2592	122.758	23.9794	-0.00347115	105.18	0.0510912	nan	14.296	1
1616	112.425	18.2236	-0.00306438	93.5302	0.0728749	nan	16.8696	1		2595	119.976	38.0072	-0.00947009	276.988	0.0440289	nan	8.14927	1
1617	10.3688	14.9093	-0.0021193	66.4635	0.177332	nan	9.93232	1		2598	120.559	29.8788	-0.00324717	98.7652	0.105883	nan	8.14927	1
1617	132.668	29.7759	-0.00329461	100.124	0.0690261	nan	11.7059	1		2602	31.5131	6.31569	-0.00407469	122.465	0.0513622	nan	32.9239	1
1619	7.31832	30.8683	-0.00354326	107.245	0.0767396	nan	15.741	1		2602	71.4213	27.7104	-0.00314515	95.8436	0.119809	nan	26.4316	1
1620	18.8221	20.1239	-0.00153092	49.6125	0.243347	nan	9.93232	1		2602	15.526	37.2692	-0.00330326	100.372	0.0751804	nan	30.7562	1
1622	26.4031	50.5737	-0.00310927	94.8159	0.0716338	nan	27.4323	1		2603	46.2451	35.7597	-0.00274409	84.3572	0.0835677	nan	26.4316	1
1627	129.02	28.9293	-0.00342807	103.946	0.065176	nan	7.27454	1		2603	120.157	38.2664	0.00548742	-162.925	0.0519501	nan	8.39712	1
1627	6.27615	31.2818	-0.00363149	109.772	0.0786386	nan	21.8553	1		2604	142.516	48.3973	-0.00332647	101.036	0.0742113	nan	24.5465	1
1629	93.7475	26.7458	-0.00139038	45.5872	0.356366	nan	35.3404	1		2609	92.0206	20.731	-0.00262059	80.8202	0.0974393	nan	50.7431	1
1631	27.6045	36.0519	-0.00352692	106.777	0.0670601	nan	21.8553	1		2611	31.2059	6.67926	0.00108554	-36.8566	0.341026	nan	24.8357	1
1631	128.413	36.1784	-0.00306334	93.5005	0.0878331	nan	7.27454	1		2614	41.9661	29.0629	-0.00335189	101.764	0.0684187	nan	10.1567	1
1631	49.0671	4.9808	-0.00159864	51.5518	0.247991	nan	37.7631	1		2615	48.5766	36.7739	-0.00328239	99.7739	0.0801227	nan	10.1567	1
1636	6.81047	47.7504	-0.00226697	70.6926	0.187002	nan	23.8589	1		2615	56.8908	12.2374	-0.00318669	97.0332	0.0884282	nan	22.4909	1
1637	30.3278	12.6862	-0.00119329	39.9426	0.325974	nan	35.9243	1		2618	119.857	37.9067	-0.00497818	148.341	0.0569199	nan	67.9977	1
1642	74.0003	21.1491	-0.00224559	70.0803	0.131061	nan	31.8722	1		2620	49.246	49.6709	-0.00347529	105.299	0.0607073	nan	12.9144	1
1642	31.8335	48.5789	-0.00331512	100.711	0.0723505	nan	18.7209	1		2622	29.651	12.484	-0.00176989	56.4565	0.21356	nan	42.0337	1
1643	40.525	19.962	-0.00357096	108.039	0.0755568	nan	22.2864	1		2631	115.746	27.5567	0.00134663	-44.3344	0.311233	nan	3.53156	1
1643	48.7956	40.657	-0.00151695	49.2122	0.192477	nan	18.7209	1		2633	120.198	37.8176	-0.00241194	74.8446	0.117472	nan	11.1852	1
1644	112.068	36.7916	-0.00191077	60.4912	0.142962	nan	30.8955	1		2636	8.56459	36.8252	-0.0034788	105.399	0.0696541	nan	107.582	1
1646	120.779	7.14936	-0.00313077	95.4317	0.101355	nan	12.092	1		2642	120.033	38.222	0.00696865	-205.348	0.0306547	nan	10.0428	1
1650	133.177	34.2476	-0.00111033	37.5668	0.369504	nan	22.964	1		2642	19.1294	22.859	-0.00353913	107.127	0.0508207	nan	15.6976	1
1651	132.133	11.3074	-0.00344227	104.353	0.0853601	nan	12.092	1		2643	110.642	34.6604	-0.00333604	101.311	0.102691	nan	10.0428	1
1654	13.222	39.8295	-0.00341347	103.528	0.0971397	nan	27.4273	1		2646	19.4011	44.8973	-0.00244061	75.6655	0.11919	nan	10.8125	1
1656	25.4373	7.79792	-0.00321962	97.9764	0.094497	nan	34.2817	1		2647	26.4837	36.7273	-0.00310671	94.7425	0.0776092	nan	10.2227	1
1656	40.1379	45.1011	-0.00223801	69.8632	0.230817	nan	27.4273	1		2649	89.7143	36.7684	-0.00258913	79.9192	0.237896	nan	3.78985	1
1665	8.84316	10.5625	-0.00187971	59.6016	0.201987	nan	27.6578	1		2649	125.989	30.0805	-0.00297431	90.9507	0.0862345	nan	10.0122	1
1666	143.046	27.1924	-0.00321906	97.9601	0.0714606	nan	92.0508	1		2650	33.421	29.2188	-0.0031505	95.9966	0.081804	nan	10.2227	1
1669	14.8661	37.5566	-0.00358225	108.362	0.0709284	nan	17.7654	1		2651	119.765	37.9228	-0.00612467	181.176	0.0579428	nan	10.0122	1
1670	53.7158	4.9795	-0.00317768	96.7751	0.13185	nan	29.8966	1		2651	92.2898	51.9606	-0.00347141	105.188	0.13341	nan	15.409	1
1671	28.2384	49.2523	-0.00342902	103.973	0.0856186	nan	17.7654	1		2656	114.373	49.603	-0.00297719	91.0331	0.122108	nan	12.8646	1
1672	36.7474	29.594	-0.003107	94.751	0.0905192	nan	21.4208	1		2661	48.0051	9.84136	-0.00342305	103.802	0.0752751	nan	21.3205	1
1675	95.5933	21.1861	-0.0032789	99.6741	0.0684046	nan	20.1101	1		2663	29.3859	20.2282	-0.00366377	110.697	0.0571241	nan	13.7877	1
1677	137.475	46.4886	-0.00343163	104.048	0.0717308	nan	15.3803	1		2664	39.2453	49.3674	-0.00316459	96.4003	0.0808406	nan	30.7619	1
1681	13.3524	51.3422	-0.00328202	99.7634	0.069186	nan	51.9622	1		2667	132.836	14.1269	0.00109817	-37.2184	0.346189	nan	13.6935	1
1682	122.164	47.949	-0.00321913	97.9622	0.0904591	nan	15.3803	1		2668	142.487	23.8415	-0.00320035	97.4243	0.0685078	nan	13.6935	1
1684	126.699	10.0376	-0.00319898	97.3851	0.090426	nan	33.6102	1		2674	120.076	37.7378	0.00318798	-97.0703	0.0971975	nan	20.5586	1
1685	42.8004	8.52989	-0.00342268	103.792	0.0708961	nan	29.6868	1		2677	139.343	44.9107	-0.00338001	102.57	0.100535	nan	20.5586	1
1686	62.6033	30.6466	-0.00503391	149.937	0.0452068	nan	29.6868	1		2680	90.3003	30.608	-0.00353814	107.099	0.0894937	nan	51.0857	1
1688	20.7552	35.9722	-0.00306413	93.5233	0.0983406	nan	6.52366	1		2686	45.3221	24.7214	-0.00358204	108.356	0.0544005	nan	inf	1
1689	99.7924	30.1789	-0.00327582	99.5859	0.135151	nan	26.8426	1		2692	30.4386	19.2769	-0.00315855	96.2273	0.0845541	nan	22.8392	1
1691	124.707	8.80054	-0.00154789	50.0984	0.262	nan	3.83535	1		2692	50.1376	47.1823	-0.00368962	111.437	0.0603335	nan	24.3757	1
1692	142.938	49.4188	-0.00227715	70.9842	0.206653	nan	22.8729	1		2694	7.8221	16.095	-0.00469435	140.212	0.0412862	nan	22.8392	1
1692	47.6201	21.5506	-0.00275644	84.7109	0.185181	nan	12.8397	1		2697	71.9482	36.2977	-0.00123185	41.0469	0.331525	nan	21.8856	1
1692	27.2751	35.7506	-0.00188107	59.6406	0.200235	nan	6.52366	1		2700	107.705	33.4765	-0.00333673	101.33	0.0921739	nan	12.8511	1
1693	10.4115	36.0895	-0.00220887	69.0286	0.228368	nan	10.3444	1		2702	52.2241	45.7814	-0.00340922	103.406	0.0682256	nan	9.27249	1
1693	51.4533	9.29642	-0.00361618	109.334	0.154746	nan	12.8397	1		2704	19.9359	30.6914	-0.0050704	150.982	0.0283394	nan	31.1535	1
1695	102.232	43.6638	-0.00405022	121.765	0.0594806	nan	18.3464	1		2705	119.825	37.7482	-0.00434337	130.16	0.0624018	nan	12.8511	1
1695	32.4251	51.1349	-0.00284663	87.294	0.214026	nan	16.2234	1		2705	72.6985	9.48204	-0.00343873	104.251	0.0593305	nan	27.4025	1
1696	123.68	5.1053	-0.00327835	99.6584	0.0803122	nan	3.83535	1		2706	55.6608	37.1693	-0.003271	99.4478	0.0686211	nan	9.27249	1
1698	143.248	14.4213	-0.00321694	97.8995	0.0825388	nan	21.6725	1		2707	50.7081	25.832	-0.00235438	73.196	0.136926	nan	12.3719	1
1703	112.188	31.4965	-0.00264024	81.3831	0.0973924	nan	35.4444	1		2710	10.0358	7.5608	-0.00357756	108.228	0.0993616	nan	44.5878	1
1704	31.0052	18.9418	-0.00379579	114.478	0.0537745	nan	15.2065	1		2710	105.361	20.3058	-0.00359121	108.619	0.0718211	nan	22.6594	1
1705	29.9178	50.1197	-0.00311114	94.8695	0.101411	nan	21.6772	1		2713	54.7649	51.0001	-0.00309651	94.4506	0.0960965	nan	30.6775	1
1708	44.3359	26.2582	-0.00299075	91.4215	0.11357	nan	13.7992	1		2717	81.5448	36.0352	-0.00315884	96.2356	0.10395	nan	23.7026	1
1712	57.5763	30.1452	-0.00186502	59.1808	0.217806	nan	8.80888	1		2731	14.3026	8.39955	-0.00333436	101.262	0.0522258	nan	17.1873	1
1712	141.19	43.4848	-0.00326777	99.3552	0.0807443	nan	22.9873	1		2735	120.214	38.0576	0.00641038	-189.359	0.0384178	nan	93.2687	1
1713	134.208	21.5834	-0.00315624	96.1611	0.082738	nan	12.6389	1		2736	31.4614	9.38778	-0.00194412	61.4462	0.23028	nan	17.1873	1
1715	50.1489	25.4092	-0.00313338	95.5064	0.0840367	nan	8.80888	1		2741	14.2483	36.0405	-0.00161332	51.9722	0.212432	nan	31.7279	1
1716	97.4631	24.4002	0.0017222	-55.0905	0.234783	nan	36.853	1		2746	120.196	38.2323	-0.00571326	169.394	0.0392029	nan	72.1499	1
1717	17.7923	8.7259	-0.0032595	99.1185	0.0610964	nan	16.4929	1		2749	50.085	21.2025	-0.00243907	75.6215	0.13879	nan	72.1499	1
1717	21.7728	30.0254	-0.00291582	89.2755	0.105025	nan	5.42053	1		2757	89.1742	10.8133	-0.00311218	94.8994	0.082281	nan	66.1238	1
1718	141.618	11.3444	-0.00162621	52.3414	0.318521	nan	12.6389	1		2760	31.692	43.4959	-0.00321963	97.9766	0.0652321	nan	66.1238	1
1719	34.0629	6.02668	-0.00303675	92.739	0.0731055	nan	16.4929	1		2768	119.534	36.6649	0.0025469	-78.7097	0.100676	nan	8.2418	1
1722	22.4258	24.6443	-0.00316219	96.3315	0.116594	nan	5.42053	1		2771	117.475	28.6846	-0.00274925	84.505	0.106237	nan	8.2418	1
1725	116.948	9.70713	-0.00182456	58.0222	0.269595	nan	3.86323	1		2773	63.383	22.2669	-0.0031552	96.1314	0.0945043	nan	13.1375	1
1728	120.77	10.2729	-0.00313054	95.425	0.103846	nan	3.86323	1		2777	42.8385	12.0976	-0.00370211	111.795	0.0468859	nan	8.77498	1
1729	104.074	20.4857	-0.00324317	98.6509	0.196377	nan	6.06959	1		2777	50.2828	23.2573	-0.00334087	101.449	0.0883619	nan	5.91814	1
1729	109.74	22.6624	-0.00307901	93.9492	0.329281	nan	5.15033	1		2779	50.3888	45.7292	-0.00282797	86.7596	0.187233	nan	18.1169	1
1730	109.851	27.8116	-0.00275784	84.7509	0.269557	nan	5.15033	1		2781	137.272	25.8247	-0.0016999	54.4519	0.354648	nan	21.0189	1
1731	95.9156	24.8688	-0.00193702	61.2428	0.230648	nan	9.26164	1		2782	44.9928	20.604	-0.00332239	100.919	0.232437	nan	5.91814	1
1731	96.6249	47.1336	-0.0019127	60.5464	0.315998	nan	9.31467	1		2783	52.2168	13.6964	-0.00307528	93.8424	0.136209	nan	9.99511	1
1733	88.7798	52.1554	-0.00147872	48.1175	0.227059	nan	9.31467	1		2783	87.086	35.906	-0.00175337	55.9832	0.338375	nan	32.5931	1
1736	134.624	36.4122	-0.00325495	98.9881	0.1332	nan	5.98008	1		2784	52.833	27.778	-0.00279457	85.8029	0.118057	nan	10.6271	1
1738	10.0926	29.5846	-0.00329795	100.22	0.102246	nan	27.5058	1		2785	119.65	37.2815	-0.00256515	79.2326	0.10792	nan	15.9554	1
1740	131.181	41.3018	-0.00315517	96.1306	0.0878253	nan	5.98008	1		2788	117.839	53.1338	-0.00685345	202.048	0.0196819	nan	15.9554	1
1740	36.2644	50.1379	-0.00324088	98.5852	0.0753008	nan	33.2776	1		2789	47.5081	43.3276	-0.00371509	112.166	0.072445	nan	16.4361	1
1741	106.581	13.5394	-0.00182909	58.1518	0.281531	nan	13.011	1		2791	13.1696	41.2909	-0.0034431	104.377	0.051266	nan	34.3989	1
1744	76.0699	40.0521	-0.00173913	55.5754	0.222669	nan	21.9871	1		2797	75.0919	27.5228	-0.00346161	104.907	0.0572742	nan	27.3945	1
1746	63.4363	22.0571	-0.00346993	105.145	0.0761879	nan	10.1705	1		2797	107.771	45.2212	-0.00247265	76.5834	0.109722	nan	13.3803	1
1746	108.167	26.4534	-0.00375052	113.181	0.0765812	nan	13.011	1		2798	101.069	18.8257	-0.00120327	40.2284	0.324608	nan	22.7472	1
1747	46.0633	44.1034	-0.00358945	108.568	0.0584868	nan	26.8336	1		2802	118.76	52.8547	-0.00151991	49.297	0.229522	nan	13.3803	1
1748	119.78	51.0797	-0.00333516	101.285	0.0818361	nan	25.2136	1		2803	81.6293	30.6377	-0.0033624	102.066	0.0863315	nan	22.7472	1
1749	135.97	31.7511	-0.00324313	98.6497	0.0835164	nan	12.5751	1		2805	144.239	30.3345	-0.00351544	106.449	0.0966749	nan	34.0046	1
1749	143.634	21.7811	-0.00169895	54.4246	0.195091	nan	12.5751	1		2811	140.885	31.6221	-0.00373362	112.697	0.0781346	nan	38.9715	1
1750	33.625	20.3268	-0.00333104	101.167	0.0779557	nan	15.9449	1		2812	107.288	11.8742	-0.00329644	100.177	0.0771779	nan	28.3206	1
1750	73.466	20.3707	-0.00303486	92.6848	0.174416	nan	10.1705	1		2815	79.9758	4.38246	-0.00437593	131.093	0.0661585	nan	28.3206	1
1752	25.9166	6.3689	-0.00321486	97.8401	0.0968181	nan	15.9449	1		2815	57.7742	30.399	-0.00324306	98.6476	0.140323	nan	34.2019	1
1752	113.8	10.6963	-0.00422533	126.779	0.0558649	nan	5.75041	1		2819	7.88139	22.1925	-0.00315309	96.0708	0.103777	nan	50.5632	1
1754	110.287	39.8808	-0.00344083	104.312	0.068283	nan	14.6251	1		2820	128.38	36.4179	-0.0032583	99.084	0.107282	nan	8.56695	1
1754	11.4051	28.6322	0.00166258	-53.383	0.2954	nan	14.8986	1		2821	102.323	22.3196	-0.0031679	96.495	0.0951163	nan	23.6827	1
1755	117.682	27.2628	-0.00238635	74.1117	0.119957	nan	11.978	1		2822	119.98	38.103	-0.00478082	142.689	0.0505232	nan	8.56695	1
1756	8.45952	14.0277	-0.00402315	120.989	0.0641022	nan	13.9702	1		2826	130.676	12.0116	-0.00266358	82.0514	0.180282	nan	11.2019	1
1757	117.255	15.2924	-0.00335881	101.963	0.0776389	nan	5.75041	1		2828	120.039	8.49962	-0.00296567	90.7033	0.0972871	nan	11.2019	1
1757	6.45856	49.0596	-0.00149184	48.4932	0.230579	nan	21.0178	1		2831	91.4778	7.5785	-0.00278349	85.4858	0.094442	nan	8.02478	1
1759	21.7232	9.6413	-0.0032899	99.9892	0.158155	nan	13.9702	1		2835	99.3554	9.10793	-0.00323807	98.5049	0.0773783	nan	8.02478	1
1762	130.415	48.8908	-0.00279065	85.6906	0.056267	nan	36.0835	1		2837	119.916	37.1437	-0.00319275	97.2068	0.0864242	nan	14.319	1
1762	59.2474	38.357	-0.00340033	103.152	0.291849	nan	5.86845	1		2838	117.539	23.0234	-0.00298003	91.1145	0.0985641	nan	14.319	1
1763	58.5375	32.5316	-0.00329419	100.112	0.220605	nan	5.86845	1		2843	120.216	37.8737	0.00507111	-151.002	0.0461655	nan	15.0897	1
1767	95.5538	21.4806	-0.00332877	101.102	0.0944353	nan	26.7718	1		2845	19.7575	18.9814	-0.00104619	35.7297	0.344604	nan	46.7785	1
1772	119.165	8.57178	-0.00321388	97.8118	0.0869413	nan	26.9099	1		2845	62.6478	37.6538	-0.0021122	66.26	0.152025	nan	46.7785	1
1772	49.664	19.618	-0.00251839	77.8933	0.103979	nan	20.5876	1
1772	69.6553	14.6987	0.00113389	-38.2414	0.366786	nan	20.5876	1
1777	15.9899	16.4681	-0.00318973	97.1202	0.102685	nan	33.8212	1
1779	101.405	23.3823	-0.00309018	94.2693	0.100013	nan	66.7718	1
1784	26.2935	15.0382	-0.00198856	62.7191	0.256704	nan	21.8376	1
1785	32.2945	36.035	-0.00376257	113.526	0.0698141	nan	21.8376	1
1785	74.5109	26.8393	-0.00401003	120.613	0.0492403	nan	3.75339	1
1790	71.2985	28.7806	-0.00314223	95.7599	0.0878798	nan	3.75339	1
1790	65.7955	43.9312	-0.00255822	79.0339	0.164187	nan	11.5471	1
1790	54.4701	46.1829	-0.00190874	60.433	0.233403	nan	11.5471	1
1792	40.1082	44.709	0.00180117	-57.3522	0.285286	nan	14.4373	1
1793	52.4528	32.4429	-0.00365116	110.336	0.246087	nan	13.8873	1
1797	61.8237	48.73	-0.00495024	147.541	0.038662	nan	18.7906	1
1798	132.893	5.08555	-0.00315722	96.1892	0.137341	nan	61.7251	1
1798	74.1369	30.7205	-0.00318938	97.1102	0.336816	nan	9.35243	1
1807	21.7305	43.8581	-0.00371138	112.06	0.0638987	nan	21.0534	1
1810	93.2177	45.0208	-0.00304467	92.9658	0.0818871	nan	8.89918	1
1811	142.547	43.6461	-0.00314624	95.8748	0.095397	nan	32.9191	1
1811	41.9374	37.9482	0.00126242	-41.9226	0.359865	nan	7.18409	1
1813	110.232	49.925	-0.00150247	48.7975	0.247577	nan	16.8447	1
1813	47.1405	32.9946	-0.00199648	62.9459	0.242483	nan	7.18409	1
1815	24.2891	31.5482	-0.00333474	101.273	0.0783094	nan	18.7729	1
1815	98.4875	37.8497	-0.00330668	100.47	0.111131	nan	7.18125	1
1818	92.5249	33.8475	-0.0032348	98.411	0.14366	nan	7.18125	1
1818	5.18162	12.5559	-0.00311132	94.8746	0.079044	nan	26.9407	1
1824	122.443	34.6039	-0.00363318	109.821	0.0564885	nan	12.3661	1
1824	120.446	46.8077	-0.00351257	106.366	0.0515644	nan	12.3661	1
1825	58.4654	12.662	-0.00191197	60.5255	0.222215	nan	16.4287	1
1826	121.134	6.43042	-0.00331937	100.833	0.0584809	nan	9.86151	1
1826	90.8304	35.8589	-0.00295558	90.4144	0.0874622	nan	11.1686	1
1827	98.3035	27.5589	-0.00313536	95.5631	0.0749636	nan	11.1686	1
1828	74.8222	14.1984	-0.0035833	108.392	0.0909409	nan	16.4287	1
1832	52.2774	49.2357	-0.00326394	99.2457	0.0797849	nan	23.7796	1
1832	4.55071	50.0431	-0.00200126	63.0829	0.173631	nan	34.4117	1
1835	13.3363	16.7718	-0.00171387	54.8521	0.248279	nan	34.4117	1
1837	60.3196	26.8572	-0.00305231	93.1846	0.0740577	nan	23.7796	1
1839	144.172	37.767	-0.00303732	92.7553	0.0748923	nan	84.5587	1
1844	33.5827	6.81938	-0.00289556	88.6952	0.0829146	nan	39.6801	1
1845	31.9396	46.4654	-0.0036203	109.452	0.0640192	nan	39.6801	1
1848	79.7492	12.5637	-0.00324762	98.7782	0.269136	nan	46.5225	1
1852	126.822	46.3326	-0.00352147	106.621	0.0547887	nan	43.2377	1
1857	83.7348	49.9331	-0.0034571	104.778	0.0687399	nan	11.4933	1
1858	18.2708	5.02164	-0.00333659	101.326	0.100727	nan	49.6689	1
1858	85.8607	29.3776	-0.00163035	52.46	0.267381	nan	8.44106	1
1860	125.077	52.9104	-0.00294633	90.1494	0.0892901	nan	18.3301	1
1861	84.635	38.4751	-0.0019688	62.153	0.180776	nan	9.17971	1
1861	80.9294	22.5269	0.00130454	-43.1289	0.311147	nan	8.44106	1
1864	6.32996	37.7914	-0.00164686	52.9329	0.214948	nan	22.6876	1
1864	135.256	37.6663	0.00101212	-34.7539	0.360826	nan	18.3301	1
1866	46.6289	9.32119	-0.00326972	99.4112	0.0724337	nan	33.8441	1
1866	119.4	8.75606	0.00159556	-51.4635	0.268068	nan	32.9728	1
1868	29.0136	38.2196	-0.00208532	65.4903	0.152377	nan	22.6876	1
1869	12.2372	8.69904	-0.0032669	99.3303	0.0902984	nan	29.686	1
1872	120.753	35.555	-0.00303957	92.8198	0.0828912	nan	5.83326	1
1873	102.754	34.5654	-0.00333693	101.336	0.0709001	nan	14.9752	1
1874	54.3179	42.2785	-0.00359449	108.713	0.0771506	nan	24.1142	1
1877	11.9116	49.1084	-0.00348566	105.596	0.0479284	nan	33.2674	1
1877	117.268	30.8776	-0.00314477	95.8326	0.0814769	nan	5.83326	1
1878	29.6818	20.9848	-0.00353511	107.012	0.0850552	nan	7.29768	1
1878	77.9914	37.6892	0.00203795	-64.1335	0.203182	nan	24.1142	1
1881	60.3648	8.87344	-0.00213937	67.0382	0.243205	nan	7.74462	1
1882	34.8749	15.8576	-0.00318955	97.115	0.136925	nan	7.29768	1
1884	66.1985	13.9672	-0.00305762	93.3366	0.103762	nan	7.74462	1
1888	52.7158	37.8264	-0.00175301	55.973	0.201959	nan	22.8419	1
1891	38.4034	20.0245	-0.00194029	61.3367	0.181641	nan	22.8419	1
1894	122.318	20.7	-0.0019193	60.7355	0.181828	nan	13.2188	1
1895	120.262	42.9146	-0.00312986	95.4057	0.09132	nan	22.3097	1
1898	115.229	9.54324	-0.0033045	100.407	0.0668046	nan	13.2188	1
1903	14.9531	10.6538	-0.00321124	97.7362	0.0824404	nan	5.78398	1
1903	134.57	30.0256	-0.00354428	107.274	0.0717554	nan	4.754	1
1904	100.417	17.6398	-0.00300401	91.8014	0.101292	nan	9.80923	1
1904	103.408	51.2674	-0.00198454	62.604	0.171793	nan	22.6805	1
1905	97.4522	26.9902	-0.00308208	94.0371	0.246056	nan	4.91339	1
1907	102.085	28.6255	-0.00321268	97.7775	0.140279	nan	4.91339	1
1907	130.449	27.6549	-0.00308396	94.0912	0.177342	nan	4.754	1
1908	14.7496	16.4342	-0.0032513	98.8836	0.0812564	nan	5.78398	1
1908	31.3719	39.29	-0.00198974	62.7529	0.161878	nan	18.7471	1
1909	13.8802	46.0348	-0.00243087	75.3868	0.244916	nan	18.7471	1
1912	98.54	15.0331	-0.00343907	104.261	0.108935	nan	14.0472	1
1912	134.481	15.5291	-0.00289512	88.6827	0.106843	nan	12.7786	1
1918	123.582	45.7227	-0.00325143	98.8872	0.0854731	nan	4.03361	1
1918	76.8304	42.7109	-0.00230531	71.7908	0.273276	nan	43.0863	1
1921	119.603	53.1786	-0.00310812	94.783	0.0701929	nan	8.45109	1
1926	55.5983	30.2921	-0.00330976	100.558	0.106591	nan	16.1708	1
1928	67.2491	41.5061	-0.00377083	113.763	0.107548	nan	15.5165	1
1932	70.0518	26.2448	-0.00307437	93.8164	0.098738	nan	15.5165	1
1933	136.539	19.2205	-0.00284058	87.1207	0.113527	nan	38.1488	1
1935	103.918	46.3929	-0.00337608	102.457	0.0948425	nan	6.07156	1
1936	38.9619	5.27044	-0.001688	54.1112	0.20418	nan	37.5035	1
1952	74.7025	17.805	-0.00307567	93.8536	0.107227	nan	30.6532	1
1956	77.2597	48.3514	-0.00359497	108.726	0.121052	nan	25.4218	1
1958	84.6748	24.035	-0.00341272	103.507	0.166507	nan	25.4218	1
1961	131.899	42.2928	-0.00169944	54.4386	0.189736	nan	50.6308	1
1962	22.0402	46.8315	-0.0036054	109.025	0.0672481	nan	66.6541	1
1967	102.692	23.5841	-0.00310515	94.6979	0.0823577	nan	15.5069	1
1968	100.585	49.9911	-0.00327193	99.4745	0.0982021	nan	14.8046	1
1969	135.535	46.2874	-0.00141199	46.2063	0.267643	nan	14.593	1
1970	62.6239	28.4544	-0.00296948	90.8123	0.266881	nan	39.8228	1
1970	126.002	35.2379	-0.00126144	41.8946	0.308711	nan	14.593	1
1971	108.947	37.7737	-0.0024519	75.9889	0.208126	nan	7.58037	1
1974	100.98	17.7447	-0.00277129	85.1364	0.10689	nan	14.9118	1
1976	101.372	37.4726	-0.00300348	91.7862	0.127286	nan	7.58037	1
1979	94.5205	47.7388	-0.00355278	107.518	0.247076	nan	12.3427	1
1983	28.8811	50.9671	-0.00356447	107.853	0.0616392	nan	28.7078	1
1983	92.0328	24.8341	-0.00226281	70.5736	0.136249	nan	19.9431	1
1984	118.655	15.7932	-0.00306339	93.502	0.110272	nan	5.95358	1
1985	87.4635	44.2467	-0.00304934	93.0994	0.13021	nan	7.63639	1
1986	92.9988	49.5074	-0.00335377	101.818	0.138486	nan	7.63639	1
1988	49.8997	31.4131	-0.00307659	93.88	0.0836673	nan	25.8266	1
1988	137.095	8.09013	-0.0017123	54.807	0.201877	nan	19.9838	1
1990	36.8107	9.14896	-0.00222796	69.5754	0.212211	nan	25.8266	1
1991	113.502	34.184	-0.00170347	54.5541	0.210796	nan	15.1286	1
1991	136.718	52.0008	-0.00323627	98.4532	0.0788637	nan	21.0842	1
1992	128.544	32.5658	-0.00320284	97.4958	0.0762131	nan	10.429	1
1994	126.493	6.79365	-0.00329097	100.02	0.0592393	nan	12.6056	1
1996	88.1744	43.1912	-0.00337087	102.308	0.0610822	nan	26.8817	1
1997	131.105	18.5252	-0.00497759	148.324	0.0701964	nan	8.82393	1
2000	60.3125	36.4734	-0.00199685	62.9564	0.201611	nan	21.6152	1
2000	70.485	17.4016	-0.00226062	70.5109	0.204507	nan	21.6152	1
2002	5.4511	44.9391	-0.00357458	108.142	0.219568	nan	55.5107	1
2011	66.1092	41.2722	-0.00198781	62.6975	0.192359	nan	28.8254	1
2012	125.948	43.0147	-0.00328443	99.8324	0.0659011	nan	12.5067	1
2012	120.875	31.5831	-0.00159128	51.341	0.168935	nan	4.03811	1
2016	83.791	18.5069	-0.00562748	166.937	0.036529	nan	13.7172	1
2017	104.675	18.8973	-0.00320019	97.4197	0.0894542	nan	18.0444	1
2017	29.5686	46.6239	-0.00355203	107.496	0.0687877	nan	12.9003	1
2019	43.352	13.023	-0.00332632	101.032	0.110949	nan	16.8978	1
2019	131.276	16.4752	-0.00166017	53.314	0.206965	nan	9.82416	1
2019	72.5165	26.3201	-0.0019211	60.7869	0.247084	nan	13.7172	1
2021	47.419	29.4241	-0.0035389	107.12	0.0975589	nan	16.8978	1
2022	26.6239	34.0642	-0.00150098	48.7549	0.200217	nan	12.9003	1
2022	135.922	25.1313	-0.00195032	61.6238	0.174303	nan	9.82416	1
2022	84.7672	51.1694	-0.00347179	105.198	0.0823147	nan	27.705	1
2024	94.3947	18.1425	-0.00349412	105.838	0.0672663	nan	19.1956	1
2025	79.2087	6.40125	-0.00284077	87.126	0.103534	nan	19.1956	1
2030	50.8581	40.5803	-0.00189121	59.931	0.171147	nan	44.4068	1
2035	112.106	13.245	-0.00320539	97.5687	0.07011	nan	11.6399	1
2037	39.5571	28.6499	-0.00334566	101.586	0.0859683	nan	64.1067	1
2037	103.169	20.7038	-0.00295869	90.5034	0.157944	nan	11.6399	1
2044	131.91	20.6263	-0.00201147	63.3752	0.21701	nan	34.3627	1
2044	106.842	44.1286	-0.00119725	40.0561	0.325546	nan	34.3627	1
2045	60.786	49.3453	-0.00333945	101.408	0.062174	nan	46.3502	1
2052	14.9554	7.35993	-0.00215722	67.5494	0.205784	nan	43.0551	1
2052	123.224	8.76018	-0.0030492	93.0956	0.131158	nan	4.04516	1
2055	28.631	48.1854	-0.00225246	70.277	0.161115	nan	23.5776	1
2056	119.787	10.8931	-0.00176892	56.4286	0.293594	nan	4.04516	1
2060	5.05997	47.6288	0.00210357	-66.0128	0.098325	nan	23.5776	1
2062	51.5879	28.3387	-0.00338165	102.617	0.0949044	nan	22.9464	1
2065	110.285	15.6167	-0.00579121	171.626	0.0295024	nan	18.3551	1
2066	28.6446	28.7103	-0.00315695	96.1816	0.102975	nan	7.53521	1
2066	103.171	32.5372	-0.00308936	94.2457	0.0727904	nan	18.3551	1
2068	6.39508	37.6127	-0.00311223	94.9008	0.107817	nan	23.9644	1
2068	35.4947	25.5709	-0.00335278	101.79	0.0811553	nan	7.53521	1
2068	55.9885	34.5481	-0.00374761	113.098	0.0658187	nan	19.9249	1
2070	66.649	17.715	-0.00329338	100.089	0.0827896	nan	19.9249	1
2075	109.36	49.572	-0.00334361	101.527	0.0739319	nan	41.9795	1
2076	54.7979	11.6677	-0.00339169	102.904	0.0616903	nan	25.737	1
2078	71.6554	31.1155	-0.00145447	47.4229	0.277198	nan	25.737	1
2081	41.4591	39.7595	-0.00200855	63.2915	0.15766	nan	31.0977	1
2083	122.634	15.1852	-0.00317755	96.7715	0.091484	nan	24.8525	1
2084	127.143	39.6253	-0.00179895	57.2886	0.182078	nan	24.8525	1
2086	89.4216	39.162	-0.00352567	106.742	0.276763	nan	5.50675	1
2086	74.3641	22.1235	-0.00196628	62.081	0.237868	nan	7.19187	1
2087	94.3869	11.6395	-0.00294132	90.0057	0.116899	nan	20.7671	1
2087	36.2793	16.4528	-0.00313887	95.6636	0.0882291	nan	7.12629	1
2087	85.6398	43.1648	-0.00374094	112.907	0.231688	nan	5.50675	1
2089	70.7557	44.5741	-0.0026913	82.8453	0.200005	nan	14.9506	1
2090	43.4053	16.5143	-0.00333847	101.38	0.0747285	nan	7.12629	1
2090	108.626	41.8559	-0.0032869	99.9032	0.0778644	nan	19.3924	1
2091	73.885	14.9476	-0.00132511	43.718	0.30156	nan	7.19187	1
2092	89.3203	47.4708	-0.00144559	47.1685	0.264339	nan	5.66464	1
2095	7.42683	21.9451	-0.00371791	112.247	0.0764819	nan	36.3861	1
2102	129.214	37.5762	-0.00366959	110.863	0.0577514	nan	13.8737	1
2103	115.879	9.89085	-0.003374	102.398	0.066568	nan	21.8045	1
2103	23.5215	19.5755	-0.00322651	98.1737	0.0836859	nan	18.6745	1
2104	137.673	9.21091	-0.00293715	89.8864	0.0926034	nan	21.8045	1
2105	116.525	43.1852	-0.00196967	62.1781	0.158904	nan	13.8737	1
2107	6.25868	26.6983	-0.00326542	99.2879	0.0831493	nan	18.6745	1
2109	90.9417	9.7488	-0.00144678	47.2025	0.241956	nan	26.5174	1
2110	116.687	16.0991	-0.00308726	94.1855	0.0620676	nan	26.5174	1
2110	28.66	17.7871	-0.002192	68.5456	0.145598	nan	19.97	1
2113	69.2362	31.2109	-0.00381223	114.948	0.0573956	nan	23.0164	1
2114	46.7723	26.198	-0.00351672	106.485	0.0544947	nan	15.9855	1
2117	111.796	20.5846	-0.00324598	98.7312	0.0705679	nan	43.8662	1
2119	37.7288	39.3794	-0.00124228	41.3457	0.308033	nan	15.9855	1
2121	15.6807	9.41377	-0.00321514	97.8481	0.0944958	nan	36.7169	1
2126	51.9527	15.1125	-0.00355657	107.627	0.0607651	nan	13.3577	1
2128	48.9138	42.8502	-0.00377154	113.783	0.0608982	nan	10.7935	1
2131	40.0641	9.02221	-0.00163737	52.661	0.185261	nan	13.3577	1
2132	58.6209	47.5694	-0.00346277	104.94	0.0698102	nan	10.7935	1
2135	135.271	13.869	-0.00349025	105.727	0.0656792	nan	18.6094	1
2135	80.107	16.5588	-0.00228881	71.3181	0.153641	nan	37.7268	1
2137	118.487	5.8297	-0.00318013	96.8453	0.0534747	nan	18.6094	1
2142	39.3957	50.0223	-0.00343223	104.065	0.0869028	nan	7.29518	1
2144	140.702	7.45334	-0.00304887	93.086	0.126699	nan	27.1488	1
2145	78.145	17.2631	-0.00181943	57.8753	0.308146	nan	16.3052	1
2146	85.1077	32.0069	-0.00320377	97.5223	0.27748	nan	15.3178	1
2147	114.869	15.8021	-0.00360672	109.063	0.0947137	nan	27.1488	1
2149	21.963	26.9032	-0.00376636	113.635	0.0646729	nan	26.5664	1
2150	69.8431	33.2819	-0.00454344	135.89	0.0590117	nan	15.3178	1
2157	72.8115	42.0087	-0.00357237	108.079	0.0785259	nan	15.6047	1
2157	49.3124	23.9246	-0.00328631	99.8863	0.0872728	nan	29.652	1
2161	87.6249	37.1027	-0.00155103	50.1882	0.315563	nan	15.6047	1
2166	58.4317	50.7084	-0.00366567	110.751	0.0725757	nan	32.2081	1
2168	32.2932	6.82091	-0.0027728	85.1796	0.099281	nan	21.3645	1
2173	74.9052	25.8897	-0.0032726	99.4936	0.144984	nan	14.9346	1
2176	87.0981	34.5139	-0.00267147	82.2774	0.128062	nan	14.9346	1
2180	54.027	34.7632	-0.00168308	53.9703	0.366635	nan	15.6806	1
2182	39.176	29.7305	-0.00119434	39.9728	0.352071	nan	10.4403	1
2186	81.115	42.6793	-0.00225922	70.4706	0.181297	nan	22.6422	1
2187	60.1294	20.0299	-0.00418974	125.76	0.122987	nan	14.7394	1
2187	45.4527	21.3876	-0.00342802	103.945	0.121979	nan	7.37517	1
2188	28.8553	25.1148	-0.00256058	79.1015	0.161432	nan	6.02842	1
2189	103.741	43.5338	-0.0031327	95.4869	0.102399	nan	22.6422	1
2190	38.1841	20.1382	-0.00352908	106.839	0.149564	nan	5.80835	1
2193	32.3763	20.2215	-0.00326823	99.3685	0.089037	nan	5.80835	1
2193	15.2082	6.23572	-0.00329168	100.04	0.0758145	nan	22.1438	1
2196	102.556	37.1315	-0.0126766	368.823	0.113806	nan	36.6176	1
2198	138.702	24.8232	-0.00333312	101.227	0.0746526	nan	22.9843	1
2199	49.4576	14.2008	-0.00179194	57.0879	0.261091	nan	25.1224	1
2200	13.4051	29.8217	-0.00293101	89.7107	0.106361	nan	39.2912	1
2201	123.811	7.31449	-0.00152845	49.5415	0.327351	nan	16.7222	1
2203	107.697	11.782	-0.00346355	104.963	0.112983	nan	16.7222	1
2203	77.998	20.6135	-0.00321137	97.7401	0.28372	nan	21.1656	1
2203	62.8862	35.4331	-0.00364972	110.294	0.13039	nan	21.1656	1
2207	28.7829	21.7812	-0.00343484	104.14	0.0688799	nan	35.4138	1
2210	137.159	28.1801	-0.00335421	101.831	0.1041	nan	67.4787	1
2211	69.7366	30.9444	-0.00353686	107.062	0.124461	nan	32.1298	1
2211	46.0786	52.6843	-0.00310045	94.5634	0.077558	nan	32.1298	1
2217	127.875	42.7049	-0.0033272	101.057	0.0657973	nan	21.0654	1
2219	87.7008	49.5793	-0.00350892	106.262	0.0621482	nan	25.2102	1
2219	111.469	29.4916	-0.0033002	100.284	0.069126	nan	21.0654	1
2220	47.2331	17.8889	-0.00321018	97.706	0.087994	nan	22.5357	1
2221	140.34	12.1993	-0.00327129	99.4561	0.0809764	nan	32.9539	1
2224	69.446	32.192	-0.00410119	123.224	0.188466	nan	11.0449	1
2227	80.444	31.1748	-0.00327444	99.5462	0.089575	nan	11.0449	1
2229	124.411	28.7686	-0.00377938	114.008	0.0692776	nan	23.4916	1
2230	102.505	37.2528	0.00768337	-225.817	0.0919218	nan	22.8828	1
2230	12.3523	12.8429	-0.00315831	96.2205	0.285574	nan	5.12549	1
2232	7.72594	18.404	-0.00275374	84.6337	0.208157	nan	7.23389	1
2234	117.913	5.572	-0.00306042	93.4168	0.100889	nan	24.0894	1
2235	10.4185	8.09625	-0.00189848	60.1392	0.219225	nan	5.12549	1
2239	28.8582	13.6713	-0.00129446	42.8402	0.290621	nan	16.9799	1
2243	14.9637	23.4314	-0.00137868	45.2524	0.35689	nan	16.9799	1
2243	30.1753	34.5417	-0.00323544	98.4293	0.0704212	nan	18.837	1
2248	102.483	37.3843	-0.00723406	212.949	0.0780906	nan	18.256	1
2248	92.2232	52.4843	-0.00128941	42.6955	0.336936	nan	18.256	1
2250	135.998	30.7621	-0.00300417	91.8059	0.0973778	nan	34.163	1
2255	96.3008	51.9973	-0.00392962	118.31	0.102128	nan	6.19629	1
2257	128.103	27.9254	-0.00112	37.8436	0.341458	nan	39.8853	1
2260	91.8349	47.702	-0.00330404	100.394	0.208544	nan	6.19629	1
2261	9.85956	33.8854	-0.00307293	93.7751	0.164544	nan	6.87311	1
2262	59.6285	7.99492	-0.00284673	87.2968	0.181027	nan	10.3449	1
2263	99.5752	50.9592	-0.00223699	69.8339	0.13923	nan	8.39761	1
2264	52.0189	15.0029	-0.0031028	94.6306	0.0808391	nan	10.3449	1
2264	14.5901	28.8992	-0.00356755	107.941	0.153809	nan	6.87311	1
2265	68.0148	46.8504	-0.00353793	107.093	0.0544692	nan	23.8353	1
2271	95.2412	4.67087	-0.00336689	102.194	0.103863	nan	18.6618	1
2273	102.468	37.6646	0.00433599	-129.949	0.142764	nan	6.95437	1
2273	100.041	31.1475	-0.00314206	95.7549	0.222399	nan	6.95437	1
2274	80.6092	16.2539	-0.00308936	94.2458	0.140895	nan	18.6618	1
2277	119.643	18.7394	-0.00309799	94.4927	0.0875063	nan	11.5712	1
2277	136.703	30.9281	-0.00166857	53.5546	0.211043	nan	9.74982	1
2278	105.215	6.04467	-0.00320516	97.5623	0.0837799	nan	19.2175	1
2278	127.807	26.9394	-0.00307929	93.9573	0.0798975	nan	9.74982	1
2281	102.59	37.0746	0.00677107	-199.689	0.10086	nan	25.0398	1
2290	93.1176	41.662	-0.0032903	100	0.101172	nan	19.9871	1
2292	36.3686	15.4319	-0.00178625	56.925	0.20998	nan	9.15741	1
2293	103.832	24.7893	-0.00231662	72.1147	0.308641	nan	4.62794	1
2294	123.406	24.7472	-0.00183157	58.223	0.171694	nan	13.9491	1
2295	9.71127	7.30131	-0.00336751	102.212	0.101263	nan	21.6042	1
2295	106.596	21.0775	-0.00270225	83.1588	0.189821	nan	4.62794	1
2297	44.0299	10.4157	-0.00275027	84.5344	0.088437	nan	9.15741	1
2298	116.262	36.7283	-0.0033483	101.662	0.09573	nan	13.8394	1
2299	22.8085	24.4827	-0.00213763	66.9883	0.160726	nan	14.4424	1
2301	102.435	37.3122	0.00348111	-105.465	0.173309	nan	13.8394	1
2303	36.5868	13.0567	-0.00370077	111.756	0.0849274	nan	17.8996	1
2305	25.4587	39.7935	-0.0034917	105.769	0.0502911	nan	25.7766	1
2305	114.268	23.468	-0.00306034	93.4144	0.0981938	nan	18.2118	1
2305	74.6365	38.0116	-0.0019203	60.7639	0.229342	nan	21.0034	1
2308	91.2835	25.2046	-0.00307779	93.9143	0.0960061	nan	21.0034	1
2309	72.1227	7.86852	-0.00272923	83.9317	0.10197	nan	25.8394	1
2311	11.3961	42.5497	-0.00391625	117.928	0.0562994	nan	69.9322	1
2313	142.038	41.9104	-0.00331967	100.842	0.0917522	nan	28.5313	1
2317	137.096	13.8103	-0.00390948	117.734	0.0680243	nan	28.5313	1
2317	85.5539	42.6321	-0.00364539	110.17	0.201584	nan	6.14217	1
2318	82.3486	47.8715	-0.00332858	101.097	0.244787	nan	6.14217	1
2319	43.5904	8.69982	-0.0033592	101.974	0.0945447	nan	12.04	1
2319	134.047	45.5432	-0.00337784	102.508	0.0649265	nan	31.8791	1
2322	31.7188	10.7068	-0.00130049	43.0128	0.234237	nan	12.04	1
2324	72.5624	39.4555	-0.00399414	120.158	0.0735868	nan	11.6794	1
2326	83.2649	44.1314	-0.00127938	42.4082	0.328829	nan	11.6794	1
2329	51.0959	18.1677	-0.00317092	96.5817	0.0853159	nan	30.2321	1
2334	130.943	37.2409	-0.00350911	106.267	0.0688635	nan	17.3674	1
2339	113.599	36.3283	-0.0015054	48.8816	0.296666	nan	17.3674	1
2345	21.6033	35.3165	-0.00335631	101.891	0.0683014	nan	30.6021	1
2346	50.3561	24.8398	-0.00314947	95.9673	0.0695493	nan	11.0781	1
2346	104.779	38.9888	-0.00185325	58.8439	0.306968	nan	47.6413	1
2352	132.039	14.4836	-0.0030743	93.8144	0.0884599	nan	8.62141	1
2352	81.456	24.4982	-0.0029474	90.1799	0.112778	nan	51.5651	1
2357	134.273	6.15654	-0.00184603	58.6369	0.210474	nan	8.62141	1
2358	15.6271	11.5246	-0.00213667	66.9609	0.154165	nan	70.5063	1
2363	91.743	23.3651	-0.00295896	90.5112	0.131325	nan	6.74063	1
2365	143.511	50.8622	-0.00331418	100.685	0.0776499	nan	33.6495	1
2366	76.02	32.933	-0.00334034	101.434	0.0985424	nan	12.7164	1
2367	137.286	17.7936	-0.0016559	53.1917	0.205712	nan	33.6495	1
2373	33.4154	34.9341	-0.00341155	103.473	0.0556243	nan	12.8695	1
2374	90.5117	39.732	-0.00255285	78.8803	0.180884	nan	21.5436	1
2375	134.727	48.2768	-0.00326626	99.3121	0.0858265	nan	11.7288	1
2377	41.0835	45.2696	-0.00319285	97.2096	0.0648579	nan	12.8695	1
2380	142.226	39.2582	-0.00318739	97.0534	0.113379	nan	11.7288	1
2386	7.52428	7.43133	-0.00298458	91.2448	0.118393	nan	46.1853	1
2387	63.3274	9.4003	-0.00195665	61.8052	0.220585	nan	31.0407	1
2388	129.614	26.0078	-0.00327103	99.4488	0.0829558	nan	39.6418	1
2391	44.9868	34.4432	-0.00325972	99.1247	0.0712713	nan	15.2197	1
2393	96.3583	4.43187	-0.00295297	90.3394	0.141982	nan	39.6418	1
2393	70.6254	44.5584	-0.00319969	97.4054	0.0981075	nan	27.5619	1
2395	7.88374	5.60632	-0.00287158	88.0086	0.195546	nan	36.4982	1
2395	36.1767	51.7845	-0.00330575	100.443	0.100525	nan	19.4509	1
2396	41.5896	19.6075	-0.00159897	51.5614	0.195443	nan	12.7074	1
2397	45.7715	31.6071	-0.00161997	52.1627	0.282651	nan	12.7074	1
2400	99.7319	38.0647	-0.00307707	93.8937	0.17638	nan	54.3454	1
2403	33.9616	15.3637	-0.00313701	95.6104	0.0977083	nan	27.6678	1
2407	7.23971	8.19114	-0.00327621	99.5971	0.0761632	nan	23.1308	1
2411	114.122	15.7511	-0.00315184	96.0351	0.0765726	nan	91.1177	1
2411	23.4446	24.6968	-0.0030924	94.3327	0.0806858	nan	23.1308	1
2421	29.3384	30.1469	-0.00330939	100.547	0.0737221	nan	22.4741	1
2424	121.953	9.64374	-0.00347375	105.254	0.0817884	nan	64.0024	1
2424	14.9368	47.4004	-0.00119577	40.0137	0.356175	nan	22.4741	1
2429	60.9311	28.9479	-0.0032215	98.0302	0.0814065	nan	21.6567	1
2430	12.2817	30.7617	-0.00365376	110.41	0.108521	nan	26.8481	1
2431	139.665	43.1065	-0.00299199	91.4569	0.111043	nan	79.9972	1
2432	48.2213	46.4828	-0.0019634	61.9985	0.17128	nan	12.6809	1
2433	37.7015	39.4018	-0.00125486	41.7061	0.300457	nan	12.6809	1
2437	59.7676	6.94501	-0.00314489	95.8362	0.121605	nan	39.2474	1
2440	56.479	47.3431	-0.00132116	43.6049	0.319864	nan	14.5659	1
2441	26.9788	50.9699	0.00262533	-80.9561	0.293261	nan	4.83149	1
2441	22.5877	52.9853	-0.00245056	75.9507	0.324894	nan	4.83149	1
2443	61.6507	33.7263	-0.00151283	49.0942	0.302242	nan	14.5659	1
2448	30.2998	33.4644	-0.00129547	42.8692	0.299665	nan	31.3519	1
2452	122.234	9.82495	-0.00178471	56.8807	0.293283	nan	24.6935	1
2452	60.6966	10.9227	-0.00197888	62.4418	0.282795	nan	37.843	1
2454	127.58	33.9329	-0.00260207	80.2899	0.224982	nan	24.6935	1
2454	36.9546	46.2996	-0.00369774	111.67	0.0746493	nan	42.6052	1
2460	113.474	25.0187	-0.00283397	86.9315	0.0821181	nan	8.48544	1
2463	15.5521	50.8251	-0.00198958	62.7482	0.146991	nan	15.2032	1
2464	49.7613	25.1596	-0.00123792	41.2208	0.356294	nan	19.7394	1
2464	121.951	25.4068	-0.00311087	94.8617	0.0680607	nan	8.48544	1
2464	7.85466	37.7146	-0.00399036	120.05	0.0680669	nan	15.2032	1
2465	98.7412	8.44432	-0.00312455	95.2535	0.194993	nan	16.6538	1
2465	119.675	13.536	-0.00318329	96.9358	0.115986	nan	12.087	1
2466	99.6316	30.5256	-0.00309767	94.4837	0.167697	nan	9.84108	1
2467	63.7355	39.1011	-0.00373562	112.755	0.160357	nan	19.7394	1
2469	19.3584	5.2517	-0.00331975	100.844	0.0586324	nan	34.4409	1
2470	106.297	23.2855	-0.00343463	104.134	0.0715936	nan	9.84108	1
2474	86.7853	34.975	-0.00203	63.9058	0.194273	nan	13.1932	1
2475	128.017	37.1161	-0.00293361	89.7851	0.0801723	nan	16.3282	1
2475	141.183	46.7734	-0.00335049	101.724	0.0913143	nan	16.3282	1
2477	16.4286	6.1256	-0.00310613	94.7261	0.107743	nan	58.0726	1
2477	94.1314	45.9337	-0.00149332	48.5354	0.23963	nan	13.1932	1
2478	57.8455	46.8326	-0.00378861	114.272	0.0649267	nan	31.2748	1
2480	115.158	51.7299	-0.00171559	54.9012	0.191369	nan	19.4657	1
2489	136.434	22.7902	-0.00198785	62.6988	0.183849	nan	74.5651	1
2492	62.2513	30.3357	-0.00308486	94.1168	0.100902	nan	74.5651	1
2499	97.3534	18.0449	-0.00385462	116.162	0.0691506	nan	18.4945	1
2499	96.109	36.4976	-0.00315257	96.0561	0.10402	nan	18.4945	1
2502	29.9183	27.7321	-0.00211386	66.3077	0.125045	nan	38.5162	1
2505	68.9818	30.2811	-0.00165955	53.2961	0.239853	nan	19.0937	1
2507	62.5165	48.2469	-0.00186841	59.2779	0.231949	nan	19.0937	1
2508	34.4506	11.3995	-0.00139232	45.6428	0.256594	nan	39.3564	1
2515	42.3998	32.5659	-0.0029495	90.2401	0.103778	nan	36.4798	1
2518	10.3042	15.2267	-0.00229721	71.5588	0.139056	nan	36.4798	1
2521	52.1266	18.3779	-0.00330091	100.304	0.0807285	nan	17.194	1
2522	116.102	38.6146	-0.00195803	61.8447	0.146451	nan	17.5433	1
2523	25.9493	52.304	-0.00119655	40.0361	0.328789	nan	30.2762	1
2526	35.7651	23.6631	-0.00287178	88.0144	0.109135	nan	17.194	1
2526	126.38	12.2129	-0.00315885	96.2359	0.0791549	nan	28.3316	1
2527	65.2613	18.0795	-0.00496835	148.06	0.0363612	nan	11.3942	1
2530	9.807	44.4726	-0.00158703	51.2192	0.241083	nan	33.2694	1
2532	66.4993	6.75282	-0.00327043	99.4316	0.219212	nan	11.3942	1
2534	71.8806	50.8818	-0.00335123	101.746	0.0965225	nan	20.7983	1
2535	102.524	30.4181	-0.00313904	95.6685	0.113026	nan	36.8477	1
2535	52.4649	43.4251	-0.00157027	50.7392	0.25467	nan	20.7983	1
2545	87.8803	9.29472	-0.00399822	120.275	0.195968	nan	23.2931	1
2545	48.7116	26.4742	-0.00391848	117.992	0.0951815	nan	28.2903	1
2547	13.7915	42.9657	-0.00229292	71.4357	0.13765	nan	3.65651	1
2548	76.4184	32.1901	-0.004106	123.362	0.0639076	nan	25.6042	1
2551	113.315	51.9787	-0.00135912	44.6921	0.310554	nan	28.9569	1
2552	12.4991	33.2192	-0.0016642	53.4295	0.237561	nan	8.28306	1
2553	106.055	23.9465	-0.003331	101.166	0.0784536	nan	28.9569	1
2556	30.0467	20.3277	-0.00119507	39.9937	0.330724	nan	21.7741	1
2561	13.5244	53.3522	-0.00218302	68.2884	0.107539	nan	36.9271	1
2562	110.648	32.6662	-0.0022544	70.3325	0.127815	nan	13.7678	1
2564	49.9549	35.3321	-0.00325673	99.0392	0.0593819	nan	12.0898	1
2565	127.533	21.0796	-0.0031366	95.5988	0.0924112	nan	20.4786	1
2565	121.518	41.1149	-0.00356413	107.843	0.0755608	nan	13.7678	1
2567	58.2098	44.1649	-0.00332001	100.851	0.0660065	nan	12.0898	1
2573	42.2471	14.9848	-0.00309782	94.488	0.0970324	nan	19.0655	1
2575	7.93362	10.8516	-0.00304265	92.9079	0.104393	nan	18.0041	1
2575	48.4448	33.0148	-0.00209161	65.6703	0.189752	nan	10.6136	1
2577	38.6692	37.1483	-0.00323252	98.3457	0.0797685	nan	10.6136	1
2580	25.9368	11.0406	-0.00352836	106.819	0.0868223	nan	18.0041	1
2583	113.399	28.6711	-0.00224591	70.0894	0.131301	nan	9.02471	1
2584	8.16876	46.0339	-0.00353585	107.033	0.0956178	nan	39.2458	1
2588	120.141	34.6712	-0.00178916	57.0083	0.15194	nan	9.02471	1
2590	18.7037	31.8721	-0.00338872	102.819	0.0831248	nan	17.783	1
2591	131.022	36.2255	-0.00309666	94.4548	0.0791026	nan	10.9916	1
2594	65.5392	21.2555	-0.00323504	98.418	0.123532	nan	23.7511	1
2595	98.3248	34.8021	-0.00255699	78.9988	0.222402	nan	15.3313	1
2596	113.149	52.4126	-0.00176236	56.2406	0.213775	nan	23.0192	1
2599	83.1763	37.1629	-0.0028188	86.497	0.120678	nan	15.3313	1
2600	82.5287	12.95	-0.00330235	100.346	0.10538	nan	24.2215	1
2603	38.9557	40.5469	-0.00364419	110.136	0.108692	nan	27.0138	1
2607	19.4413	21.8672	0.00123581	-41.1604	0.343378	nan	17.3456	1
2609	4.76894	31.1188	-0.00317734	96.7654	0.0998282	nan	17.3456	1
2613	23.4958	14.0517	-0.00192026	60.7631	0.230513	nan	25.3373	1
2617	105.302	29.8875	-0.00275958	84.8008	0.109621	nan	30.3854	1
2621	39.8075	15.1151	-0.00304944	93.1025	0.0837028	nan	13.8368	1
2621	138.447	14.1305	-0.00218148	68.2442	0.313491	nan	6.34744	1
2622	132.486	16.3104	-0.00336375	102.104	0.0912353	nan	6.34744	1
2622	63.8855	21.9423	-0.00295515	90.402	0.0993011	nan	19.625	1
2623	83.328	19.2721	-0.00307809	93.9228	0.198147	nan	19.625	1
2624	32.4214	26.8156	-0.00348888	105.688	0.0692328	nan	13.8368	1
2624	123.906	37.2599	-0.00352749	106.794	0.0697567	nan	19.4438	1
2625	7.13434	20.0833	-0.00200972	63.3251	0.211775	nan	26.1633	1
2628	55.7558	9.47163	-0.00342589	103.884	0.0698746	nan	23.7563	1
2628	123.786	17.8165	-0.00281089	86.2705	0.0927401	nan	14.8181	1
2628	12.1566	45.7601	-0.00321525	97.8511	0.0789507	nan	26.1633	1
2630	44.9564	30.6314	-0.00117799	39.5045	0.368659	nan	23.7563	1
2632	135.563	8.82369	-0.00125478	41.7036	0.271908	nan	14.8181	1
2640	121.152	41.3272	-0.00353155	106.91	0.0648854	nan	20.6183	1
2640	128.175	21.9418	-0.00334811	101.656	0.0658937	nan	20.6183	1
2642	46.2868	13.1977	-0.00144053	47.0236	0.259604	nan	72.7945	1
2647	115.578	35.5076	-0.0032463	98.7403	0.106666	nan	5.91691	1
2648	49.3922	17.8523	-0.00339023	102.863	0.0665651	nan	45.0026	1
2649	109.507	49.1866	-0.001478	48.0968	0.26023	nan	14.9656	1
2650	121.081	37.6824	-0.00199059	62.7771	0.211639	nan	5.91691	1
2652	93.7835	25.2445	-0.00267042	82.2474	0.105069	nan	24.0903	1
2656	139.171	30.5254	-0.0031778	96.7787	0.0909961	nan	45.6941	1
2660	58.3537	15.0342	-0.00309802	94.4937	0.109052	nan	11.2358	1
2661	48.4283	9.76818	-0.00348223	105.497	0.0767289	nan	9.34538	1
2661	45.1786	18.5303	-0.00345491	104.715	0.10961	nan	9.34538	1
2665	81.1101	39.2234	-0.00371379	112.129	0.064316	nan	29.4885	1
2667	32.3841	24.3758	-0.00124553	41.4387	0.356088	nan	19.8998	1
2669	113.751	16.4511	-0.00299946	91.6709	0.0760369	nan	13.5048	1
2670	100.25	16.7905	-0.00352255	106.652	0.0674829	nan	13.5048	1
2676	117.129	46.4506	-0.00344762	104.506	0.121825	nan	15.9119	1
2677	105.776	35.3023	-0.00191906	60.7285	0.1982	nan	15.9119	1
2678	52.4529	50.9485	-0.00369498	111.591	0.0785216	nan	42.5705	1
2681	16.8227	27.6517	-0.0038311	115.489	0.0944545	nan	7.01871	1
2682	122.25	51.0127	-0.00361274	109.235	0.0895525	nan	8.85791	1
2683	115.76	44.9849	0.00347944	-105.418	0.101692	nan	8.85791	1
2683	9.85207	26.8318	-0.0036073	109.079	0.109224	nan	7.01871	1
2684	39.8365	13.0867	-0.00343898	104.259	0.067941	nan	27.2356	1
2688	42.6268	51.3145	-0.00343024	104.008	0.115156	nan	38.3295	1
2694	129.186	23.6871	-0.00291709	89.3119	0.0913859	nan	24.9947	1
2694	77.5937	50.9603	-0.003577	108.212	0.0803472	nan	34.5689	1
2696	102.043	9.73867	-0.00318376	96.9493	0.0735718	nan	9.64658	1
2696	104.535	19.5567	-0.00225027	70.2143	0.165403	nan	10.1294	1
2696	80.1833	16.4885	0.00214564	-67.2177	0.153595	nan	18.0431	1
2698	93.8276	4.68231	-0.00193043	61.0542	0.201406	nan	9.64658	1
2705	21.4418	31.7486	-0.00201196	63.3892	0.158211	nan	inf	1
2716	130.126	33.4558	-0.00153517	49.734	0.232941	nan	27.821	1
2726	13.9183	46.8231	-0.00354607	107.326	0.0710242	nan	28.2569	1
2727	92.2447	35.5741	-0.00133914	44.1197	0.334876	nan	11.1172	1
2730	102.576	31.4676	-0.00306921	93.6687	0.0894004	nan	11.1172	1
2730	34.682	27.6575	-0.00294938	90.2368	0.0962453	nan	25.4204	1
2733	86.087	42.6946	-0.0021949	68.6287	0.175744	nan	18.5956	1
2733	67.615	44.8349	-0.00288152	88.2932	0.125604	nan	18.5956	1
2735	110.79	47.9838	-0.00316208	96.3283	0.0621704	nan	18.446	1
2736	123.768	18.8394	-0.00367694	111.074	0.0650894	nan	31.9036	1
2737	8.07708	26.9255	-0.00178618	56.923	0.283085	nan	30.1684	1
2739	37.2488	34.616	-0.00344585	104.456	0.0705823	nan	30.1684	1
2744	140.197	32.2845	-0.00160245	51.6608	0.223901	nan	15.739	1
2747	139.479	16.5619	0.00142956	-46.7095	0.289168	nan	15.739	1
2759	44.0221	41.03	-0.00331654	100.752	0.0693739	nan	43.548	1
2759	87.5709	43.3947	-0.00315956	96.2562	0.0885147	nan	43.6129	1
2763	8.61069	15.6832	-0.0036235	109.543	0.0858188	nan	8.48736	1
2767	50.305	50.9596	-0.0029238	89.5041	0.168609	nan	21.394	1
2767	128.176	50.9712	-0.00299485	91.539	0.0906068	nan	37.9334	1
2767	29.4302	46.2751	-0.00166999	53.5953	0.190256	nan	20.1167	1
2769	19.3955	28.8399	-0.00362775	109.665	0.0769585	nan	20.1167	1
2772	91.7801	40.2805	-0.00341926	103.694	0.0903982	nan	7.51014	1
2774	99.2197	39.2536	-0.00346639	105.044	0.0937192	nan	7.51014	1
2775	31.9091	30.3142	-0.00323881	98.5258	0.0905105	nan	23.5069	1
2777	85.6375	49.642	-0.00231336	72.0212	0.296096	nan	11.1968	1
2779	40.437	52.2196	-0.00331226	100.629	0.0975052	nan	23.5069	1
2780	107.71	30.1659	-0.00291311	89.1978	0.102552	nan	29.4369	1
2786	109.975	33.3013	-0.00324411	98.6778	0.103213	nan	22.9935	1
2787	87.358	37.4471	-0.00133241	43.927	0.299295	nan	15.1035	1
2788	83.6969	52.1001	-0.00324625	98.739	0.0909953	nan	15.1035	1
2791	51.8575	9.13009	-0.00296267	90.6174	0.127214	nan	40.866	1
2794	118.343	6.23017	-0.00288603	88.4224	0.0872764	nan	35.8951	1
2794	102.425	38.4025	-0.00148954	48.4272	0.2638	nan	35.8951	1
2796	65.01	47.8217	-0.00534636	158.886	0.0673168	nan	5.30146	1
2800	131.367	6.16878	-0.00298362	91.2173	0.096363	nan	16.4285	1
2801	65.2764	42.5269	-0.00230069	71.6585	0.227951	nan	5.30146	1
2802	10.5614	24.8171	-0.00325269	98.9234	0.0749517	nan	57.5097	1
2808	23.5006	20.2841	-0.00411522	123.626	0.0530315	nan	16.8933	1
2809	57.9363	30.6832	-0.00343693	104.2	0.111981	nan	26.8014	1
2809	31.511	35.1575	-0.00321008	97.7031	0.0796438	nan	16.8933	1
2823	123.209	38.0045	-0.00556341	165.102	0.0312297	nan	40.1986	1
2824	84.3305	27.7863	-0.00224552	70.0782	0.187351	nan	15.2262	1
2828	62.9855	20.7863	-0.00342597	103.886	0.173818	nan	9.447	1
2829	95.3956	17.3268	-0.00347841	105.388	0.130447	nan	15.2262	1
2832	132.744	27.4999	-0.00252773	78.1607	0.100076	nan	21.8719	1
2832	53.542	21.0456	-0.00308956	94.2514	0.123828	nan	9.447	1
2837	122.954	7.94102	-0.0033894	102.839	0.0924315	nan	21.8719	1
2840	27.2123	45.838	-0.00332573	101.015	0.0758506	nan	12.7537	1
2841	47.7276	12.7767	-0.00331069	100.584	0.119625	nan	10.1727	1
2841	51.3146	22.296	-0.00165271	53.1004	0.260401	nan	10.1727	1
2841	77.3951	53.3983	-0.00338512	102.716	0.121386	nan	24.8614	1
2842	88.8725	16.7049	-0.00224809	70.152	0.172903	nan	15.0731	1
2845	106.647	4.71177	-0.00226827	70.7298	0.126792	nan	21.4423	1
2845	89.6351	31.7587	-0.00320765	97.6334	0.0744133	nan	15.0731	1
2845	57.0966	39.0258	-0.00249093	77.1069	0.128493	nan	17.7008	1

## Sheet: Extended Data Fig. 7d
concentration of Deletion
0	0.116	0.0998	0.0971	0.112
0.8	0.0837	0.0844	0.0811
2	0.066	0.067	0.0689
4	0.0505	0.056	0.056
Baseline	0.0345	0.033
Time	SP + 4 µM #83	SP + 2 µM #83	SP + 2 µM #83_rp	SP + 4 µM #83_rp	SP + 0.8 µM #83_rp	SP + 0.8 µM #83_rprp	SP	SP_rp	SP + 2 µM #83_rprp	SP + 4 µM #83_rprp	baseline	baseline	SP_rprp	SP_rprprp	SP + 0.8 µM #83	SP + 0.8 µM #83_rp	SP + 0.8 µM #83_rprp
0
20
40
60
80
100
120
140
160
180
200
220
240
260							9.5503	9.87569					10.2201	8.80922	5.86451
280							11.9834	11.0481					10.5948	9.7691	7.07233
300							13.8686	13.6505					12.5207	11.0548	8.49064
320							15.7127	14.5667					12.9686	13.3014	10.3008
340							18.0473	17.4637					15.5083	14.0413	11.2015
360							21.5346	19.8371	10.5397				17.818	17.0522	13.9725
380							23.0381	20.8712	11.6398				19.7266	19.2122	13.7584
400							24.8635	24.4516	12.4961				21.9019	20.0862	15.6399
420							27.4732	26.7724	13.4216				24.1896	22.6524	18.3197
440							30.7715	29.2566	15.7444				26.1943	24.4581	18.8741
460	13.2548	18.9177	18.5881	12.0313	27.7852	24.7249	32.6902	31.1558	16.6631	9.38796			27.6537	26.9212	20.2848	27.7852	24.7249
480	14.4398	21.1164	19.2111	14.2197	30.0683	27.4171	35.2	32.9898	18.0565	11.9211			29.4043	28.6987	21.5236	30.0683	27.4171
500	14.4864	22.1771	21.9915	14.2034	31.5919	29.0349	37.3787	35.62	19.6853	12.5101			32.0358	30.0184	24.5765	31.5919	29.0349
520	17.5384	25.3259	22.713	15.0522	32.7417	30.4329	40.6123	39.368	21.6222	12.6086			34.5074	33.1912	24.3725	32.7417	30.4329
540	18.1865	25.4321	24.842	16.5343	36.0323	32.183	43.3223	41.5932	23.1633	13.3833			36.0589	33.3699	28.0255	36.0323	32.183
560	19.1195	28.7647	26.88	18.2958	38.0799	35.2669	44.9743	42.6097	24.3642	14.9234			37.6257	37.9462	29.6093	38.0799	35.2669
580	20.4516	29.1772	29.0216	19.9979	40.4668	35.3999	46.6217	44.8829	25.7473	15.4639			41.6877	39.1137	30.7742	40.4668	35.3999
600	20.4986	32.6592	29.387	21.7476	41.8325	38.6989	49.1681	46.8057	27.7038	16.1432			42.3061	40.4609	32.4203	41.8325	38.6989
620	22.2468	33.8128	30.8638	22.6889	43.7898	41.8135	51.1821	50.1906	29.2015	17.2855			45.6875	42.8958	34.3313	43.7898	41.8135
640	23.9313	35.9577	32.2645	23.143	46.0091	44.6463	52.6085	51.0808	30.2463	18.6597			45.5385	44.841	37.1972	46.0091	44.6463
660	25.749	35.8989	34.1478	24.6528	49.1035	43.9569	55.1352	53.203	32.1651	19.8094			48.0762	45.8439	38.5448	49.1035	43.9569
680	26.6512	39.743	36.6962	24.9705	49.5795	47.9321	58.3115	55.2398	33.5944	21.2886			50.9302	47.6949	40.1682	49.5795	47.9321
700	28.6826	40.0137	38.9841	27.1051	51.5122	48.7194	59.1988	57.1439	35.3555	22.301			52.8042	51.3354	41.9167	51.5122	48.7194
720	28.9196	41.2999	39.3458	28.5376	53.0981	49.7679			36.1113	22.9823			52.6007	52.0087	43.7492	53.0981	49.7679
740	30.3537	42.8743	40.2612	29.0581	55.7417	52.0358			38.4742	24.4487	11.814	12.6619	56.8645	53.3762	45.5888	55.7417	52.0358
760	32.1007	43.9438	43.5368	31.0477	56.9104	54.4016			38.9805	25.185	12.9084	13.0561	58.6578	55.8242	48.2481	56.9104	54.4016
780	35.1522	46.1319	44.8729	31.8004	59.9651	56.5678			41.1464	27.4537	13.671	13.7042	58.9291	57.781	48.4327	59.9651	56.5678
800	34.5261	47.5653	46.3477	34.181	61.6582	57.6005			43.3161	27.8865	14.0392	15.0757			49.7021	61.6582	57.6005
820	36.0185	49.4729	47.929	35.6684	63.7234	58.4442			43.7957	29.1292	13.8353	15.7773			50.6349	63.7234	58.4442
840	37.0232	50.8945	49.7906	35.9511	64.4577	61.1054			45.1171	30.4165	14.1891	16.6851			53.7246	64.4577	61.1054
860	38.0008	51.4741	50.2554	36.8341	64.5207	60.5644			45.5477	31.8073	16.9307	16.7969			54.1769	64.5207	60.5644
880	38.5765	53.7878	52.392	39.0008	69.6539	63.1177			48.6025	32.8946	16.4372	16.7896			56.6719	69.6539	63.1177
900	40.5025	53.4887	52.2345	39.3185	68.672	64.7381			49.5145	34.3009	15.6686	17.8039			58.5227	68.672	64.7381
920	43.1887	56.8547	54.9967	41.6348	69.2854	65.3911			51.308	34.7957	17.5745	18.1883			59.0313	69.2854	65.3911
940	42.9379	58.0594	55.5485	41.6963	71.0967	66.5412			52.4202	35.3013	18.0443	19.0276				71.0967	66.5412
960	44.5682	58.0678	56.9534	43.3829	72.3111	68.3973			53.6634	37.7289	19.2016	20.2493				72.3111	68.3973
980	45.3817	60.0425	58.9093	44.911	73.2944	70.357			54.3319	39.8049	19.2081	20.9655				73.2944	70.357
1000	45.7816	62.5426	59.0561	45.9358	74.3224	70.1581			55.8758	39.2384	19.8301	20.8719				74.3224	70.1581
1020	48.654	62.1423	59.8532	46.8782	75.6866	70.5308			57.4169	41.2535	20.4548	21.4495				75.6866	70.5308
1040	50.0968	65.0299	63.6651	48.2076	77.0101	73.5824			58.0914	40.7762	20.2877	21.5966				77.0101	73.5824
1060	51.4889	64.9874	64.8718	49.4417	77.0867	74.6397			58.1021	44.2977	22.6536	23.6414				77.0867	74.6397
1080	51.5939	65.448	64.1127	49.6352	79.987	76.2458			60.7174	44.5432	23.762	23.8411				79.987	76.2458
1100	52.4244	67.7401	65.661	51.0575		75.9762			63.3487	44.0403	24.0786	24.904					75.9762
1120	53.2354	68.3171	66.9133	54.4844					63.5063	45.4214	23.6694	24.1882
1140	54.9827	69.2644	66.3805	52.8459					64.4563	47.9863	26.0595	26.0629
1160	55.2926	70.4377	68.9248	55.3279					66.1536	48.4605	25.1372	27.3928
1180	56.5135	71.5761	71.917	56.0932					64.0594	49.3271	24.5479	26.263
1200	57.621	70.6477	71.5432	55.4273					68.3869	48.9638	25.8877	27.5463
1220	58.0147	73.3041	72.8461	59.0672					67.329	50.8021	27.7657	28.0502
1240	59.7887	74.2579	73.5824	58.8697					69.421	53.4725	27.4407	29.2873
1260	61.9255	74.4925	73.9163	59.1023					70.9905	53.3961	28.7345	30.1282
1280	61.339	75.7599	75.0014	61.087						54.7676	29.4537	31.5168
1300	62.6656	76.8221	74.7933	62.4428						54.6043	30.3099	32.5846
1320	64.8578	76.1261	78.2226	62.6779						55.2282	31.4076	32.2034
1340	65.3014	78.4101	76.8805	63.1841						56.5462	31.3997	33.0342
1360	64.4371	78.329	77.0197	63.8537						57.5527	32.8708	34.4207
1380	66.1307	80.4167	77.2516	64.7766						58.0607	33.273	33.3457
1400	65.7642			66.6852						59.4965	33.2637	34.6079
1420	68.6054			64.7929						61.4147	32.9467	36.8945
1440	69.5517			67.6016						63.6469	35.1017	36.6802
1460	68.8432			69.2116						64.0114	34.4117	36.5846
1480	70.8388			68.5436						64.4236	35.0737	37.3142
1500	71.4232			70.7837						64.4953	35.4732	37.703
1520	69.9241			69.4515						67.6411	35.4052	39.1257
1540	72.0634			72.5404						67.4898	39.7124	40.9221
1560	73.1893			73.0043						67.2529	39.9344	40.8978
1580	73.4821			72.2883						68.263	39.3879	41.5208
1600	72.1679			73.4425						67.4581	40.021	42.6603
1620	73.2655			73.9724						68.8787	40.2557	42.8304
1640	76.4107			74.864						70.1253	41.791	43.5041
1660										70.6934	42.4032	44.2413
1680										71.0521	43.6518	44.9781
1700										71.5774	42.7901	46.2055
1720										73.9051	43.3194	45.4079
1740										74.5607	46.1815	47.1189
1760										73.4999	44.426	47.5293
1780										74.921	45.0894	47.3178
1800										75.2265	47.3221	48.625
1820										75.731	46.891	50.7119
1840										76.6701	48.2876	50.1497
1860
1880
1900
1920
1940
1960
